# Supplementary material for: Infection risks of city canal swimming events in the Netherlands in 2016
Source: PLoS One. 2018 Jul 27;13(7):e0200616. doi: 10.1371/journal.pone.0200616 (PMC6063404; doi:10.1371/journal.pone.0200616)
Supplement: S6 File — (XLS) [file pone.0200616.s006.xls]

## Sheet: Dataset USS ACS 2016
Nummer	USS	exp_yn	dist	wave_nr	timeran	wat_ing	no_sip	bril_yn	neusklem_yn	oordop_yn	wet_short	train_water	oth_event	oth_event_1	abroad_yn	abroad_yn_1	comp_preyn	comp_pre_A	comp_pre_B	comp_pre_C	comp_pre_D	comp_pre_E	comp_pre_F	comp_pre_G	comp_pre_H	comp_pre_I	comp_pre_J	comp_pre_K	comp_pre_L	comp_pre_M	comp_pre_M1	ons_pre	end_pre	v18	naus_yn	ons_naus	end_naus	vomit_yn	ons_vomit	end_vomit	diar_yn	ons_diar	end_diar	diar_freq	fever_yn	ons_fever	end_fever	coldch_yn	ons_coldch
1	1	1	2	4	53	1	3	0	0	0	1	3	0	8888888	0	8888888	1	0	0	0	0	0	0	0	0	0	0	0	0	1	Chlamydia	1	9	1	0	8888888	8888888	0	8888888	8888888	0	8888888	8888888	8888888	0	8888888	8888888	2	8888888
2	1	1	2	2	45	1	1	1	0	1	1	0	0	8888888	0	8888888	0	8888888	8888888	8888888	8888888	8888888	8888888	8888888	8888888	8888888	8888888	8888888	8888888	8888888	8888888	8888888	8888888	0	8888888	8888888	8888888	8888888	8888888	8888888	8888888	8888888	8888888	8888888	8888888	8888888	8888888	8888888	8888888
3	1	1	2	4	41	1	1	1	0	0	1	2	0	8888888	1	Frankrijk	0	8888888	8888888	8888888	8888888	8888888	8888888	8888888	8888888	8888888	8888888	8888888	8888888	8888888	8888888	8888888	8888888	0	8888888	8888888	8888888	8888888	8888888	8888888	8888888	8888888	8888888	8888888	8888888	8888888	8888888	8888888	8888888
4	1	1	2	5	52	0		1	0	0	1	1	0	8888888	0	8888888	1	0	0	0	0	0	0	0	0	0	0	0	0	1	Spierscheurtje	1	9	0	8888888	8888888	8888888	8888888	8888888	8888888	8888888	8888888	8888888	8888888	8888888	8888888	8888888	8888888	8888888
5	1	1	2	3	80	1	2	0	0	0	2	0	0	8888888	0	8888888	0	8888888	8888888	8888888	8888888	8888888	8888888	8888888	8888888	8888888	8888888	8888888	8888888	8888888	8888888	8888888	8888888	0	8888888	8888888	8888888	8888888	8888888	8888888	8888888	8888888	8888888	8888888	8888888	8888888	8888888	8888888	8888888
6	1	1	2	3	73	1	2	0	0	0	1	0	0	8888888	0	8888888	0	8888888	8888888	8888888	8888888	8888888	8888888	8888888	8888888	8888888	8888888	8888888	8888888	8888888	8888888	8888888	8888888	0	8888888	8888888	8888888	8888888	8888888	8888888	8888888	8888888	8888888	8888888	8888888	8888888	8888888	8888888	8888888
7	1	1	2	2	53	1	3	1	0	0	1	1	0	8888888	0	8888888	1	0	0	0	0	0	0	1	0	0	0	0	0	0	9999999	2	2	0	8888888	8888888	8888888	8888888	8888888	8888888	8888888	8888888	8888888	8888888	8888888	8888888	8888888	8888888	8888888
8	1	1	3	0	30	0		0	0	0	1	0	0	8888888	0	8888888	0	8888888	8888888	8888888	8888888	8888888	8888888	8888888	8888888	8888888	8888888	8888888	8888888	8888888	8888888	8888888	8888888	0	8888888	8888888	8888888	8888888	8888888	8888888	8888888	8888888	8888888	8888888	8888888	8888888	8888888	8888888	8888888
9	1	1	2	2	54	1	2	0	0	0	1	0	0	8888888	0	8888888	1	1	0	0	0	0	0	1	0	0	0	0	0	1	Jeuk gezicht en hoofdhuid. Ca 3 dagen	9	6	0	8888888	8888888	8888888	8888888	8888888	8888888	8888888	8888888	8888888	8888888	8888888	8888888	8888888	8888888	8888888
10	1	1	2	5	28	1	2	1	0	0	1	6	1	1x getraind in Strijkviertel	0	8888888	0	8888888	8888888	8888888	8888888	8888888	8888888	8888888	8888888	8888888	8888888	8888888	8888888	8888888	8888888	8888888	8888888	0	8888888	8888888	8888888	8888888	8888888	8888888	8888888	8888888	8888888	8888888	8888888	8888888	8888888	8888888	8888888
11	1	1	2	1	37	1	1	1	0	0	1	1	0	8888888	0	8888888	1	0	0	0	0	0	1	0	0	0	0	0	1	0	9999999	4	9	1	0	8888888	8888888	0	8888888	8888888	0	8888888	8888888	8888888	0	8888888	8888888	2	8888888
12	1	1	2	2	53	1	2	1	0	0	1	0	0	8888888	0	8888888	0	8888888	8888888	8888888	8888888	8888888	8888888	8888888	8888888	8888888	8888888	8888888	8888888	8888888	8888888	8888888	8888888	0	8888888	8888888	8888888	8888888	8888888	8888888	8888888	8888888	8888888	8888888	8888888	8888888	8888888	8888888	8888888
13	1	1	2	1	52	1	2	1	0	0	1	1	0	8888888	0	8888888	0	8888888	8888888	8888888	8888888	8888888	8888888	8888888	8888888	8888888	8888888	8888888	8888888	8888888	8888888	8888888	8888888	1	0	8888888	8888888	0	8888888	8888888	1	1	2	0	0	8888888	8888888	2	8888888
14	1	1	2	3	55	1	1	1	0	0	1	1	0	8888888	0	8888888	0	8888888	8888888	8888888	8888888	8888888	8888888	8888888	8888888	8888888	8888888	8888888	8888888	8888888	8888888	8888888	8888888	1	0	8888888	8888888	0	8888888	8888888	0	8888888	8888888	8888888	0	8888888	8888888	1	1
15	1	1	2	4	55	1	3	1	0	0	1	0	0	8888888	1	Spanje	0	8888888	8888888	8888888	8888888	8888888	8888888	8888888	8888888	8888888	8888888	8888888	8888888	8888888	8888888	8888888	8888888	0	8888888	8888888	8888888	8888888	8888888	8888888	8888888	8888888	8888888	8888888	8888888	8888888	8888888	8888888	8888888
16	1	1	2	1	41	1	1	0	0	0	2	0	0	8888888	1	België	0	8888888	8888888	8888888	8888888	8888888	8888888	8888888	8888888	8888888	8888888	8888888	8888888	8888888	8888888	8888888	8888888	1	0	8888888	8888888	0	8888888	8888888	0	8888888	8888888	8888888	0	8888888	8888888	2	8888888
17	1	1	2	1	28	1	2	1	0	0	1	0	0	8888888	0	8888888	0	8888888	8888888	8888888	8888888	8888888	8888888	8888888	8888888	8888888	8888888	8888888	8888888	8888888	8888888	8888888	8888888	0	8888888	8888888	8888888	8888888	8888888	8888888	8888888	8888888	8888888	8888888	8888888	8888888	8888888	8888888	8888888
18	1	1	2	6	55	0		1	0	0	2	1	1	do 9 juni gedurende 10 min. in open water gezwommen	1	Italie	0	8888888	8888888	8888888	8888888	8888888	8888888	8888888	8888888	8888888	8888888	8888888	8888888	8888888	8888888	8888888	8888888	0	8888888	8888888	8888888	8888888	8888888	8888888	8888888	8888888	8888888	8888888	8888888	8888888	8888888	8888888	8888888
19	1	1	2	4	55	1	3	1	0	0	1	0	0	8888888	0	8888888	0	8888888	8888888	8888888	8888888	8888888	8888888	8888888	8888888	8888888	8888888	8888888	8888888	8888888	8888888	8888888	8888888	0	8888888	8888888	8888888	8888888	8888888	8888888	8888888	8888888	8888888	8888888	8888888	8888888	8888888	8888888	8888888
20	1	1	2	3	40	1	3	1	0	0	1	20	0	8888888	0	8888888	0	8888888	8888888	8888888	8888888	8888888	8888888	8888888	8888888	8888888	8888888	8888888	8888888	8888888	8888888	8888888	8888888	0	8888888	8888888	8888888	8888888	8888888	8888888	8888888	8888888	8888888	8888888	8888888	8888888	8888888	8888888	8888888
21	1	1	2	3	80	1	3	0	0	0	2	0	0	8888888	0	8888888	0	8888888	8888888	8888888	8888888	8888888	8888888	8888888	8888888	8888888	8888888	8888888	8888888	8888888	8888888	8888888	8888888	0	8888888	8888888	8888888	8888888	8888888	8888888	8888888	8888888	8888888	8888888	8888888	8888888	8888888	8888888	8888888
22	1	1	2	6	47	1	2	1	0	0	1	6	0	8888888	0	8888888	0	8888888	8888888	8888888	8888888	8888888	8888888	8888888	8888888	8888888	8888888	8888888	8888888	8888888	8888888	8888888	8888888	0	8888888	8888888	8888888	8888888	8888888	8888888	8888888	8888888	8888888	8888888	8888888	8888888	8888888	8888888	8888888
23	1	1	2	2	47	1	1	1	0	0	1	1	0	8888888	0	8888888	0	8888888	8888888	8888888	8888888	8888888	8888888	8888888	8888888	8888888	8888888	8888888	8888888	8888888	8888888	8888888	8888888	0	8888888	8888888	8888888	8888888	8888888	8888888	8888888	8888888	8888888	8888888	8888888	8888888	8888888	8888888	8888888
24	1	1	2	1	36	0		1	0	0	2	1	0	8888888	0	8888888	0	8888888	8888888	8888888	8888888	8888888	8888888	8888888	8888888	8888888	8888888	8888888	8888888	8888888	8888888	8888888	8888888	0	8888888	8888888	8888888	8888888	8888888	8888888	8888888	8888888	8888888	8888888	8888888	8888888	8888888	8888888	8888888
25	1	1	1	3	40	1	2	0	0	0	1	0	0	8888888	0	8888888	0	8888888	8888888	8888888	8888888	8888888	8888888	8888888	8888888	8888888	8888888	8888888	8888888	8888888	8888888	8888888	8888888	0	8888888	8888888	8888888	8888888	8888888	8888888	8888888	8888888	8888888	8888888	8888888	8888888	8888888	8888888	8888888
26	1	1	2	5	52	1	2	1	0	0	1	1	0	8888888	0	8888888	1	0	0	0	0	0	0	0	0	0	0	1	0	0	9999999	4	9	0	8888888	8888888	8888888	8888888	8888888	8888888	8888888	8888888	8888888	8888888	8888888	8888888	8888888	8888888	8888888
27	1	0	8888888	0	8888888			8888888	8888888	8888888	8888888	8888888	0	8888888	0	8888888	0	8888888	8888888	8888888	8888888	8888888	8888888	8888888	8888888	8888888	8888888	8888888	8888888	8888888	8888888	8888888	8888888	0	8888888	8888888	8888888	8888888	8888888	8888888	8888888	8888888	8888888	8888888	8888888	8888888	8888888	8888888	8888888
28	1	1	2	5	44	0		1	0	0	1	2	0	8888888	0	8888888	0	8888888	8888888	8888888	8888888	8888888	8888888	8888888	8888888	8888888	8888888	8888888	8888888	8888888	8888888	8888888	8888888	0	8888888	8888888	8888888	8888888	8888888	8888888	8888888	8888888	8888888	8888888	8888888	8888888	8888888	8888888	8888888
29	1	1	2	1	34	1	3	1	0	0	1	5	0	8888888	0	8888888	0	8888888	8888888	8888888	8888888	8888888	8888888	8888888	8888888	8888888	8888888	8888888	8888888	8888888	8888888	8888888	8888888	0	8888888	8888888	8888888	8888888	8888888	8888888	8888888	8888888	8888888	8888888	8888888	8888888	8888888	8888888	8888888
30	1	1	2	3	75	1	1	0	0	0	2	0	0	8888888	0	8888888	0	8888888	8888888	8888888	8888888	8888888	8888888	8888888	8888888	8888888	8888888	8888888	8888888	8888888	8888888	8888888	8888888	0	8888888	8888888	8888888	8888888	8888888	8888888	8888888	8888888	8888888	8888888	8888888	8888888	8888888	8888888	8888888
31	1	1	2	4	58	0		1	0	0	2	2	0	8888888	0	8888888	0	8888888	8888888	8888888	8888888	8888888	8888888	8888888	8888888	8888888	8888888	8888888	8888888	8888888	8888888	8888888	8888888	0	8888888	8888888	8888888	8888888	8888888	8888888	8888888	8888888	8888888	8888888	8888888	8888888	8888888	8888888	8888888
32	1	1	2	3	77	1	2	0	0	0	2	0	0	8888888	1	Spanje	1	0	0	0	0	0	0	1	0	0	1	1	0	0	9999999	5	9	0	8888888	8888888	8888888	8888888	8888888	8888888	8888888	8888888	8888888	8888888	8888888	8888888	8888888	8888888	8888888
33	1	1	2	5	57	1	1	1	0	0	2	0	0	8888888	0	8888888	0	8888888	8888888	8888888	8888888	8888888	8888888	8888888	8888888	8888888	8888888	8888888	8888888	8888888	8888888	8888888	8888888	0	8888888	8888888	8888888	8888888	8888888	8888888	8888888	8888888	8888888	8888888	8888888	8888888	8888888	8888888	8888888
34	1	1	1	1	37	1	2	0	0	0	1	0	0	8888888	0	8888888	1	0	0	0	0	0	0	0	0	0	0	1	0	0	9999999	1	9	1	0	8888888	8888888	0	8888888	8888888	0	8888888	8888888	8888888	0	8888888	8888888	2	8888888
35	1	1	2	4	38	1	1	1	0	0	1	1	0	8888888	0	8888888	0	8888888	8888888	8888888	8888888	8888888	8888888	8888888	8888888	8888888	8888888	8888888	8888888	8888888	8888888	8888888	8888888	0	8888888	8888888	8888888	8888888	8888888	8888888	8888888	8888888	8888888	8888888	8888888	8888888	8888888	8888888	8888888
36	1	0	8888888	0	8888888			8888888	8888888	8888888	8888888	8888888	0	8888888	0	8888888	0	8888888	8888888	8888888	8888888	8888888	8888888	8888888	8888888	8888888	8888888	8888888	8888888	8888888	8888888	8888888	8888888	0	8888888	8888888	8888888	8888888	8888888	8888888	8888888	8888888	8888888	8888888	8888888	8888888	8888888	8888888	8888888
37	1	1	2	3	80	1	2	0	0	0	1	0	0	8888888	1	Engeland	0	8888888	8888888	8888888	8888888	8888888	8888888	8888888	8888888	8888888	8888888	8888888	8888888	8888888	8888888	8888888	8888888	0	8888888	8888888	8888888	8888888	8888888	8888888	8888888	8888888	8888888	8888888	8888888	8888888	8888888	8888888	8888888
38	1	1	2	1	44	1	1	1	0	0	1	2	0	8888888	0	8888888	0	8888888	8888888	8888888	8888888	8888888	8888888	8888888	8888888	8888888	8888888	8888888	8888888	8888888	8888888	8888888	8888888	0	8888888	8888888	8888888	8888888	8888888	8888888	8888888	8888888	8888888	8888888	8888888	8888888	8888888	8888888	8888888
39	1	1	1	5	29	1	2	1	0	0	1	0	0	8888888	0	8888888	0	8888888	8888888	8888888	8888888	8888888	8888888	8888888	8888888	8888888	8888888	8888888	8888888	8888888	8888888	8888888	8888888	0	8888888	8888888	8888888	8888888	8888888	8888888	8888888	8888888	8888888	8888888	8888888	8888888	8888888	8888888	8888888
40	1	1	2	5	41	1	1	1	0	0	1	1	0	8888888	0	8888888	0	8888888	8888888	8888888	8888888	8888888	8888888	8888888	8888888	8888888	8888888	8888888	8888888	8888888	8888888	8888888	8888888	1	0	8888888	8888888	0	8888888	8888888	0	8888888	8888888	8888888	0	8888888	8888888	2	8888888
41	1	1	2	1	52	1	1	1	1	1	1	5	0	8888888	0	8888888	0	8888888	8888888	8888888	8888888	8888888	8888888	8888888	8888888	8888888	8888888	8888888	8888888	8888888	8888888	8888888	8888888	0	8888888	8888888	8888888	8888888	8888888	8888888	8888888	8888888	8888888	8888888	8888888	8888888	8888888	8888888	8888888
42	1	1	1	4	37	1	1	0	0	0	1	1	0	8888888	0	8888888	0	8888888	8888888	8888888	8888888	8888888	8888888	8888888	8888888	8888888	8888888	8888888	8888888	8888888	8888888	8888888	8888888	0	8888888	8888888	8888888	8888888	8888888	8888888	8888888	8888888	8888888	8888888	8888888	8888888	8888888	8888888	8888888
43	1	1	2	3	120	1	2	0	0	0	1	0	0	8888888	0	8888888	0	8888888	8888888	8888888	8888888	8888888	8888888	8888888	8888888	8888888	8888888	8888888	8888888	8888888	8888888	8888888	8888888	0	8888888	8888888	8888888	8888888	8888888	8888888	8888888	8888888	8888888	8888888	8888888	8888888	8888888	8888888	8888888
44	1	1	3	0	31	1	1	1	0	0	1	2	1	Zondag 12 juni, haarfijne plas	0	8888888	1	0	0	0	0	0	0	1	1	1	0	0	0	0	9999999	1	4	1	0	8888888	8888888	0	8888888	8888888	0	8888888	8888888	8888888	0	8888888	8888888	2	8888888
45	1	1	2	5	78	1	3	1	0	0	1	1	0	8888888	1	Spanje	0	8888888	8888888	8888888	8888888	8888888	8888888	8888888	8888888	8888888	8888888	8888888	8888888	8888888	8888888	8888888	8888888	0	8888888	8888888	8888888	8888888	8888888	8888888	8888888	8888888	8888888	8888888	8888888	8888888	8888888	8888888	8888888
46	1	1	2	2	39	0		0	0	0	2	0	0	8888888	0	8888888	0	8888888	8888888	8888888	8888888	8888888	8888888	8888888	8888888	8888888	8888888	8888888	8888888	8888888	8888888	8888888	8888888	1	0	8888888	8888888	0	8888888	8888888	0	8888888	8888888	8888888	0	8888888	8888888	2	8888888
47	1	1	2	3	50	1	1	1	0	0	1	2	0	8888888	0	8888888	0	8888888	8888888	8888888	8888888	8888888	8888888	8888888	8888888	8888888	8888888	8888888	8888888	8888888	8888888	8888888	8888888	0	8888888	8888888	8888888	8888888	8888888	8888888	8888888	8888888	8888888	8888888	8888888	8888888	8888888	8888888	8888888
48	1	1	2	2	70	1	2	1	0	1	1	0	0	8888888	0	8888888	0	8888888	8888888	8888888	8888888	8888888	8888888	8888888	8888888	8888888	8888888	8888888	8888888	8888888	8888888	8888888	8888888	0	8888888	8888888	8888888	8888888	8888888	8888888	8888888	8888888	8888888	8888888	8888888	8888888	8888888	8888888	8888888
49	1	1	2	1	37	1	2	1	0	0	1	0	0	8888888	0	8888888	0	8888888	8888888	8888888	8888888	8888888	8888888	8888888	8888888	8888888	8888888	8888888	8888888	8888888	8888888	8888888	8888888	0	8888888	8888888	8888888	8888888	8888888	8888888	8888888	8888888	8888888	8888888	8888888	8888888	8888888	8888888	8888888
50	1	1	2	4	45	1	3	1	0	0	2	0	0	8888888	0	8888888	0	8888888	8888888	8888888	8888888	8888888	8888888	8888888	8888888	8888888	8888888	8888888	8888888	8888888	8888888	8888888	8888888	0	8888888	8888888	8888888	8888888	8888888	8888888	8888888	8888888	8888888	8888888	8888888	8888888	8888888	8888888	8888888
51	1	1	2	3	48	1	3	1	0	0	1	3	1	Strong Viking water	0	8888888	0	8888888	8888888	8888888	8888888	8888888	8888888	8888888	8888888	8888888	8888888	8888888	8888888	8888888	8888888	8888888	8888888	0	8888888	8888888	8888888	8888888	8888888	8888888	8888888	8888888	8888888	8888888	8888888	8888888	8888888	8888888	8888888
52	1	1	2	1	33	1	3	1	0	0	1	0	0	8888888	0	8888888	0	8888888	8888888	8888888	8888888	8888888	8888888	8888888	8888888	8888888	8888888	8888888	8888888	8888888	8888888	8888888	8888888	0	8888888	8888888	8888888	8888888	8888888	8888888	8888888	8888888	8888888	8888888	8888888	8888888	8888888	8888888	8888888
53	1	1	3	0	35	1	1	0	0	0	1	0	0	8888888	0	8888888	0	8888888	8888888	8888888	8888888	8888888	8888888	8888888	8888888	8888888	8888888	8888888	8888888	8888888	8888888	8888888	8888888	0	8888888	8888888	8888888	8888888	8888888	8888888	8888888	8888888	8888888	8888888	8888888	8888888	8888888	8888888	8888888
54	1	1	2	5	59	1	1	1	0	0	2	0	0	8888888	0	8888888	0	8888888	8888888	8888888	8888888	8888888	8888888	8888888	8888888	8888888	8888888	8888888	8888888	8888888	8888888	8888888	8888888	0	8888888	8888888	8888888	8888888	8888888	8888888	8888888	8888888	8888888	8888888	8888888	8888888	8888888	8888888	8888888
55	1	1	2	2	41	1	3	1	0	0	1	1	0	8888888	0	8888888	0	8888888	8888888	8888888	8888888	8888888	8888888	8888888	8888888	8888888	8888888	8888888	8888888	8888888	8888888	8888888	8888888	0	8888888	8888888	8888888	8888888	8888888	8888888	8888888	8888888	8888888	8888888	8888888	8888888	8888888	8888888	8888888
56	1	1	2	3	64	1	1	1	0	0	2	10	0	8888888	0	8888888	0	8888888	8888888	8888888	8888888	8888888	8888888	8888888	8888888	8888888	8888888	8888888	8888888	8888888	8888888	8888888	8888888	1	0	8888888	8888888	0	8888888	8888888	1	0	1	1	0	8888888	8888888	2	8888888
57	1	1	1	4	1	1	2	1	0	0	1	0	0	8888888	0	8888888	0	8888888	8888888	8888888	8888888	8888888	8888888	8888888	8888888	8888888	8888888	8888888	8888888	8888888	8888888	8888888	8888888	0	8888888	8888888	8888888	8888888	8888888	8888888	8888888	8888888	8888888	8888888	8888888	8888888	8888888	8888888	8888888
58	1	1	2	6	38	1	2	1	0	0	1	10	1	16 juni Haarrijnse plas	0	8888888	0	8888888	8888888	8888888	8888888	8888888	8888888	8888888	8888888	8888888	8888888	8888888	8888888	8888888	8888888	8888888	8888888	0	8888888	8888888	8888888	8888888	8888888	8888888	8888888	8888888	8888888	8888888	8888888	8888888	8888888	8888888	8888888
59	1	1	2	1	23	0		1	0	0	1	3	0	8888888	1	Frankrijk	0	8888888	8888888	8888888	8888888	8888888	8888888	8888888	8888888	8888888	8888888	8888888	8888888	8888888	8888888	8888888	8888888	0	8888888	8888888	8888888	8888888	8888888	8888888	8888888	8888888	8888888	8888888	8888888	8888888	8888888	8888888	8888888
60	1	1	2	6	60	1	2	1	0	0	1	3	0	8888888	0	8888888	0	8888888	8888888	8888888	8888888	8888888	8888888	8888888	8888888	8888888	8888888	8888888	8888888	8888888	8888888	8888888	8888888	0	8888888	8888888	8888888	8888888	8888888	8888888	8888888	8888888	8888888	8888888	8888888	8888888	8888888	8888888	8888888
61	1	1	2	1	60	0		1	0	0	1	3	1	11-06 Haarrijnseplas	0	8888888	0	8888888	8888888	8888888	8888888	8888888	8888888	8888888	8888888	8888888	8888888	8888888	8888888	8888888	8888888	8888888	8888888	0	8888888	8888888	8888888	8888888	8888888	8888888	8888888	8888888	8888888	8888888	8888888	8888888	8888888	8888888	8888888
62	1	1	1	3	40	1	2	0	0	0	1	0	0	8888888	0	8888888	0	8888888	8888888	8888888	8888888	8888888	8888888	8888888	8888888	8888888	8888888	8888888	8888888	8888888	8888888	8888888	8888888	0	8888888	8888888	8888888	8888888	8888888	8888888	8888888	8888888	8888888	8888888	8888888	8888888	8888888	8888888	8888888
63	1	1	2	5	56	1	2	1	0	0	2	1	0	8888888	0	8888888	0	8888888	8888888	8888888	8888888	8888888	8888888	8888888	8888888	8888888	8888888	8888888	8888888	8888888	8888888	8888888	8888888	1	0	8888888	8888888	0	8888888	8888888	0	8888888	8888888	8888888	0	8888888	8888888	2	8888888
64	1	0	8888888	0	8888888			8888888	8888888	8888888	8888888	8888888	0	8888888	1	Duitsland	0	8888888	8888888	8888888	8888888	8888888	8888888	8888888	8888888	8888888	8888888	8888888	8888888	8888888	8888888	8888888	8888888	0	8888888	8888888	8888888	8888888	8888888	8888888	8888888	8888888	8888888	8888888	8888888	8888888	8888888	8888888	8888888
65	1	1	2	1	48	1	3	1	0	0	1	0	0	8888888	0	8888888	0	8888888	8888888	8888888	8888888	8888888	8888888	8888888	8888888	8888888	8888888	8888888	8888888	8888888	8888888	8888888	8888888	0	8888888	8888888	8888888	8888888	8888888	8888888	8888888	8888888	8888888	8888888	8888888	8888888	8888888	8888888	8888888
66	1	0	8888888	0	8888888			8888888	8888888	8888888	8888888	8888888	0	8888888	0	8888888	0	8888888	8888888	8888888	8888888	8888888	8888888	8888888	8888888	8888888	8888888	8888888	8888888	8888888	8888888	8888888	8888888	0	8888888	8888888	8888888	8888888	8888888	8888888	8888888	8888888	8888888	8888888	8888888	8888888	8888888	8888888	8888888
67	1	1	2	3	80	1	1	1	0	0	1	0	0	8888888	0	8888888	0	8888888	8888888	8888888	8888888	8888888	8888888	8888888	8888888	8888888	8888888	8888888	8888888	8888888	8888888	8888888	8888888	0	8888888	8888888	8888888	8888888	8888888	8888888	8888888	8888888	8888888	8888888	8888888	8888888	8888888	8888888	8888888
68	1	1	2	6	37	0		1	0	1	1	4	1	12- juni ,Oostermeent triathlon in Huizen	0	8888888	0	8888888	8888888	8888888	8888888	8888888	8888888	8888888	8888888	8888888	8888888	8888888	8888888	8888888	8888888	8888888	8888888	0	8888888	8888888	8888888	8888888	8888888	8888888	8888888	8888888	8888888	8888888	8888888	8888888	8888888	8888888	8888888
69	1	1	2	5	40	1	1	1	0	0	1	1	0	8888888	0	8888888	0	8888888	8888888	8888888	8888888	8888888	8888888	8888888	8888888	8888888	8888888	8888888	8888888	8888888	8888888	8888888	8888888	0	8888888	8888888	8888888	8888888	8888888	8888888	8888888	8888888	8888888	8888888	8888888	8888888	8888888	8888888	8888888
70	1	0	8888888	0	8888888			8888888	8888888	8888888	8888888	8888888	0	8888888	1	Engeland	0	8888888	8888888	8888888	8888888	8888888	8888888	8888888	8888888	8888888	8888888	8888888	8888888	8888888	8888888	8888888	8888888	0	8888888	8888888	8888888	8888888	8888888	8888888	8888888	8888888	8888888	8888888	8888888	8888888	8888888	8888888	8888888
71	1	1	2	2	60	1	1	0	0	1	1	0	0	8888888	0	8888888	0	8888888	8888888	8888888	8888888	8888888	8888888	8888888	8888888	8888888	8888888	8888888	8888888	8888888	8888888	8888888	8888888	0	8888888	8888888	8888888	8888888	8888888	8888888	8888888	8888888	8888888	8888888	8888888	8888888	8888888	8888888	8888888
72	1	1	2	2	50	0		0	0	0	1	0	0	8888888	0	8888888	0	8888888	8888888	8888888	8888888	8888888	8888888	8888888	8888888	8888888	8888888	8888888	8888888	8888888	8888888	8888888	8888888	0	8888888	8888888	8888888	8888888	8888888	8888888	8888888	8888888	8888888	8888888	8888888	8888888	8888888	8888888	8888888
73	1	0	8888888	0	8888888			8888888	8888888	8888888	8888888	8888888	0	8888888	0	8888888	0	8888888	8888888	8888888	8888888	8888888	8888888	8888888	8888888	8888888	8888888	8888888	8888888	8888888	8888888	8888888	8888888	0	8888888	8888888	8888888	8888888	8888888	8888888	8888888	8888888	8888888	8888888	8888888	8888888	8888888	8888888	8888888
74	1	0	8888888	0	8888888			8888888	8888888	8888888	8888888	8888888	0	8888888	0	8888888	0	8888888	8888888	8888888	8888888	8888888	8888888	8888888	8888888	8888888	8888888	8888888	8888888	8888888	8888888	8888888	8888888	0	8888888	8888888	8888888	8888888	8888888	8888888	8888888	8888888	8888888	8888888	8888888	8888888	8888888	8888888	8888888
75	1	1	2	5	50	1	1	1	0	0	2	3	1	12 juni, Wychen	0	8888888	0	8888888	8888888	8888888	8888888	8888888	8888888	8888888	8888888	8888888	8888888	8888888	8888888	8888888	8888888	8888888	8888888	0	8888888	8888888	8888888	8888888	8888888	8888888	8888888	8888888	8888888	8888888	8888888	8888888	8888888	8888888	8888888
76	1	0	8888888	0	8888888			8888888	8888888	8888888	8888888	8888888	0	8888888	0	8888888	0	8888888	8888888	8888888	8888888	8888888	8888888	8888888	8888888	8888888	8888888	8888888	8888888	8888888	8888888	8888888	8888888	0	8888888	8888888	8888888	8888888	8888888	8888888	8888888	8888888	8888888	8888888	8888888	8888888	8888888	8888888	8888888
77	1	1	2	2	36	0		1	0	0	1	0	0	8888888	0	8888888	0	8888888	8888888	8888888	8888888	8888888	8888888	8888888	8888888	8888888	8888888	8888888	8888888	8888888	8888888	8888888	8888888	0	8888888	8888888	8888888	8888888	8888888	8888888	8888888	8888888	8888888	8888888	8888888	8888888	8888888	8888888	8888888
78	1	1	2	5	42	1	1	1	0	0	2	20	1	Ik zwem veel in de Linge bij Beesd	0	8888888	0	8888888	8888888	8888888	8888888	8888888	8888888	8888888	8888888	8888888	8888888	8888888	8888888	8888888	8888888	8888888	8888888	0	8888888	8888888	8888888	8888888	8888888	8888888	8888888	8888888	8888888	8888888	8888888	8888888	8888888	8888888	8888888
79	1	0	8888888	0	8888888			8888888	8888888	8888888	8888888	8888888	0	8888888	0	8888888	0	8888888	8888888	8888888	8888888	8888888	8888888	8888888	8888888	8888888	8888888	8888888	8888888	8888888	8888888	8888888	8888888	0	8888888	8888888	8888888	8888888	8888888	8888888	8888888	8888888	8888888	8888888	8888888	8888888	8888888	8888888	8888888
80	1	0	8888888	0	8888888			8888888	8888888	8888888	8888888	8888888	0	8888888	0	8888888	0	8888888	8888888	8888888	8888888	8888888	8888888	8888888	8888888	8888888	8888888	8888888	8888888	8888888	8888888	8888888	8888888	0	8888888	8888888	8888888	8888888	8888888	8888888	8888888	8888888	8888888	8888888	8888888	8888888	8888888	8888888	8888888
81	1	1	2	4	47	1	1	1	0	0	1	1	0	8888888	0	8888888	0	8888888	8888888	8888888	8888888	8888888	8888888	8888888	8888888	8888888	8888888	8888888	8888888	8888888	8888888	8888888	8888888	0	8888888	8888888	8888888	8888888	8888888	8888888	8888888	8888888	8888888	8888888	8888888	8888888	8888888	8888888	8888888
82	1	1	2	1	58	1	3	1	0	0	1	2	0	8888888	0	8888888	0	8888888	8888888	8888888	8888888	8888888	8888888	8888888	8888888	8888888	8888888	8888888	8888888	8888888	8888888	8888888	8888888	0	8888888	8888888	8888888	8888888	8888888	8888888	8888888	8888888	8888888	8888888	8888888	8888888	8888888	8888888	8888888
83	1	1	2	5	56	1	1	1	0	0	1	0	0	8888888	0	8888888	0	8888888	8888888	8888888	8888888	8888888	8888888	8888888	8888888	8888888	8888888	8888888	8888888	8888888	8888888	8888888	8888888	1	1	1	3	0	8888888	8888888	0	8888888	8888888	8888888	0	8888888	8888888	1	0
84	1	1	2	1	70	0		0	0	0	2	0	0	8888888	0	8888888	0	8888888	8888888	8888888	8888888	8888888	8888888	8888888	8888888	8888888	8888888	8888888	8888888	8888888	8888888	8888888	8888888	1	0	8888888	8888888	0	8888888	8888888	0	8888888	8888888	8888888	0	8888888	8888888	2	8888888
85	1	1	1	5	20	0		1	0	0	1	12	0	8888888	0	8888888	0	8888888	8888888	8888888	8888888	8888888	8888888	8888888	8888888	8888888	8888888	8888888	8888888	8888888	8888888	8888888	8888888	1	1	0	1	0	8888888	8888888	0	8888888	8888888	8888888	0	8888888	8888888	2	8888888
86	1	0	8888888	0	8888888			8888888	8888888	8888888	8888888	8888888	0	8888888	0	8888888	0	8888888	8888888	8888888	8888888	8888888	8888888	8888888	8888888	8888888	8888888	8888888	8888888	8888888	8888888	8888888	8888888	0	8888888	8888888	8888888	8888888	8888888	8888888	8888888	8888888	8888888	8888888	8888888	8888888	8888888	8888888	8888888
87	1	1	2	4	43	0		1	0	0	2	3	0	8888888	0	8888888	1	0	0	0	0	0	0	0	0	0	0	0	0	1	blaasontsteking	1	5	0	8888888	8888888	8888888	8888888	8888888	8888888	8888888	8888888	8888888	8888888	8888888	8888888	8888888	8888888	8888888
88	1	1	2	1	52	0		0	0	0	1	1	0	8888888	0	8888888	0	8888888	8888888	8888888	8888888	8888888	8888888	8888888	8888888	8888888	8888888	8888888	8888888	8888888	8888888	8888888	8888888	0	8888888	8888888	8888888	8888888	8888888	8888888	8888888	8888888	8888888	8888888	8888888	8888888	8888888	8888888	8888888
89	1	0	8888888	0	8888888			8888888	8888888	8888888	8888888	8888888	0	8888888	0	8888888	0	8888888	8888888	8888888	8888888	8888888	8888888	8888888	8888888	8888888	8888888	8888888	8888888	8888888	8888888	8888888	8888888	1	0	8888888	8888888	0	8888888	8888888	0	8888888	8888888	8888888	0	8888888	8888888	2	8888888
90	1	0	8888888	0	8888888			8888888	8888888	8888888	8888888	8888888	0	8888888	0	8888888	0	8888888	8888888	8888888	8888888	8888888	8888888	8888888	8888888	8888888	8888888	8888888	8888888	8888888	8888888	8888888	8888888	1	0	8888888	8888888	0	8888888	8888888	0	8888888	8888888	8888888	0	8888888	8888888	1	0
91	1	1	2	1	23	1	1	1	0	0	1	0	0	8888888	0	8888888	0	8888888	8888888	8888888	8888888	8888888	8888888	8888888	8888888	8888888	8888888	8888888	8888888	8888888	8888888	8888888	8888888	1	0	8888888	8888888	0	8888888	8888888	0	8888888	8888888	8888888	0	8888888	8888888	2	8888888
92	1	1	2	2	88	1	1	1	0	0	1	1	0	8888888	0	8888888	1	0	0	0	0	0	0	0	0	1	0	1	0	0	9999999	1	9	0	8888888	8888888	8888888	8888888	8888888	8888888	8888888	8888888	8888888	8888888	8888888	8888888	8888888	8888888	8888888
93	1	1	2	4	57	1	3	1	0	0	1	0	0	8888888	0	8888888	0	8888888	8888888	8888888	8888888	8888888	8888888	8888888	8888888	8888888	8888888	8888888	8888888	8888888	8888888	8888888	8888888	0	8888888	8888888	8888888	8888888	8888888	8888888	8888888	8888888	8888888	8888888	8888888	8888888	8888888	8888888	8888888
94	1	1	2	1	36	1	2	1	0	0	1	8	0	8888888	0	8888888	0	8888888	8888888	8888888	8888888	8888888	8888888	8888888	8888888	8888888	8888888	8888888	8888888	8888888	8888888	8888888	8888888	0	8888888	8888888	8888888	8888888	8888888	8888888	8888888	8888888	8888888	8888888	8888888	8888888	8888888	8888888	8888888
95	1	1	2	5	48	1	3	1	0	0	1	1	0	8888888	0	8888888	0	8888888	8888888	8888888	8888888	8888888	8888888	8888888	8888888	8888888	8888888	8888888	8888888	8888888	8888888	8888888	8888888	0	8888888	8888888	8888888	8888888	8888888	8888888	8888888	8888888	8888888	8888888	8888888	8888888	8888888	8888888	8888888
96	1	1	2	3	45	1	2	1	0	0	2	0	0	8888888	0	8888888	0	8888888	8888888	8888888	8888888	8888888	8888888	8888888	8888888	8888888	8888888	8888888	8888888	8888888	8888888	8888888	8888888	0	8888888	8888888	8888888	8888888	8888888	8888888	8888888	8888888	8888888	8888888	8888888	8888888	8888888	8888888	8888888
97	1	1	1	5	23	1	1	1	0	0	1	0	0	8888888	0	8888888	0	8888888	8888888	8888888	8888888	8888888	8888888	8888888	8888888	8888888	8888888	8888888	8888888	8888888	8888888	8888888	8888888	0	8888888	8888888	8888888	8888888	8888888	8888888	8888888	8888888	8888888	8888888	8888888	8888888	8888888	8888888	8888888
98	1	0	8888888	0	8888888			8888888	8888888	8888888	8888888	8888888	0	8888888	0	8888888	0	8888888	8888888	8888888	8888888	8888888	8888888	8888888	8888888	8888888	8888888	8888888	8888888	8888888	8888888	8888888	8888888	0	8888888	8888888	8888888	8888888	8888888	8888888	8888888	8888888	8888888	8888888	8888888	8888888	8888888	8888888	8888888
99	1	1	1	2	39	1	2	0	0	0	1	1	0	8888888	1	Duitsland	1	0	0	0	0	0	0	0	1	0	0	0	0	0	9999999	7	9	1	0	8888888	8888888	0	8888888	8888888	0	8888888	8888888	8888888	0	8888888	8888888	1	0
100	1	1	1	5	30	1	1	1	0	0	1	1	1	trainingsdag in ngein	0	8888888	0	8888888	8888888	8888888	8888888	8888888	8888888	8888888	8888888	8888888	8888888	8888888	8888888	8888888	8888888	8888888	8888888	0	8888888	8888888	8888888	8888888	8888888	8888888	8888888	8888888	8888888	8888888	8888888	8888888	8888888	8888888	8888888
101	1	1	2	5	52	1	1	1	0	0	2	1	1	11 juni wittevrouwensingel	0	8888888	0	8888888	8888888	8888888	8888888	8888888	8888888	8888888	8888888	8888888	8888888	8888888	8888888	8888888	8888888	8888888	8888888	0	8888888	8888888	8888888	8888888	8888888	8888888	8888888	8888888	8888888	8888888	8888888	8888888	8888888	8888888	8888888
103	1	1	2	2	53	1	2	0	0	0	1	0	0	8888888	0	8888888	0	8888888	8888888	8888888	8888888	8888888	8888888	8888888	8888888	8888888	8888888	8888888	8888888	8888888	8888888	8888888	8888888	0	8888888	8888888	8888888	8888888	8888888	8888888	8888888	8888888	8888888	8888888	8888888	8888888	8888888	8888888	8888888
104	1	0	8888888	0	8888888			8888888	8888888	8888888	8888888	8888888	0	8888888	0	8888888	0	8888888	8888888	8888888	8888888	8888888	8888888	8888888	8888888	8888888	8888888	8888888	8888888	8888888	8888888	8888888	8888888	1	0	8888888	8888888	0	8888888	8888888	0	8888888	8888888	8888888	1	4	5	1	4
105	1	1	2	3	62	1	2	0	0	0	1	0	0	8888888	0	8888888	0	8888888	8888888	8888888	8888888	8888888	8888888	8888888	8888888	8888888	8888888	8888888	8888888	8888888	8888888	8888888	8888888	0	8888888	8888888	8888888	8888888	8888888	8888888	8888888	8888888	8888888	8888888	8888888	8888888	8888888	8888888	8888888
106	1	1	1	6	30	1	3	1	0	0	1	1	0	8888888	0	8888888	0	8888888	8888888	8888888	8888888	8888888	8888888	8888888	8888888	8888888	8888888	8888888	8888888	8888888	8888888	8888888	8888888	1	1	1	4	0	8888888	8888888	1	1	4	1	0	8888888	8888888	2	8888888
107	1	1	1	1	33	1	1	0	0	0	1	0	0	8888888	0	8888888	0	8888888	8888888	8888888	8888888	8888888	8888888	8888888	8888888	8888888	8888888	8888888	8888888	8888888	8888888	8888888	8888888	0	8888888	8888888	8888888	8888888	8888888	8888888	8888888	8888888	8888888	8888888	8888888	8888888	8888888	8888888	8888888
108	1	1	2	6	37	1	2	1	0	0	1	0	0	8888888	0	8888888	0	8888888	8888888	8888888	8888888	8888888	8888888	8888888	8888888	8888888	8888888	8888888	8888888	8888888	8888888	8888888	8888888	1	0	8888888	8888888	0	8888888	8888888	1	1	6	0	0	8888888	8888888	2	8888888
109	1	1	2	5	43	1	2	1	0	0	1	1	0	8888888	0	8888888	0	8888888	8888888	8888888	8888888	8888888	8888888	8888888	8888888	8888888	8888888	8888888	8888888	8888888	8888888	8888888	8888888	0	8888888	8888888	8888888	8888888	8888888	8888888	8888888	8888888	8888888	8888888	8888888	8888888	8888888	8888888	8888888
110	1	0	8888888	0	8888888			8888888	8888888	8888888	8888888	8888888	0	8888888	0	8888888	0	8888888	8888888	8888888	8888888	8888888	8888888	8888888	8888888	8888888	8888888	8888888	8888888	8888888	8888888	8888888	8888888	0	8888888	8888888	8888888	8888888	8888888	8888888	8888888	8888888	8888888	8888888	8888888	8888888	8888888	8888888	8888888
111	1	1	1	4	37	1	1	0	0	0	1	0	0	8888888	0	8888888	0	8888888	8888888	8888888	8888888	8888888	8888888	8888888	8888888	8888888	8888888	8888888	8888888	8888888	8888888	8888888	8888888	1	0	8888888	8888888	0	8888888	8888888	1	0	3	0	0	8888888	8888888	2	8888888
112	1	1	1	5	31	1	1	1	0	0	1	10	1	11 juni 2016 Baambrugge (rivier de Angstel)	0	8888888	0	8888888	8888888	8888888	8888888	8888888	8888888	8888888	8888888	8888888	8888888	8888888	8888888	8888888	8888888	8888888	8888888	0	8888888	8888888	8888888	8888888	8888888	8888888	8888888	8888888	8888888	8888888	8888888	8888888	8888888	8888888	8888888
113	1	1	1	4	33	1	1	1	0	0	1	0	0	8888888	0	8888888	0	8888888	8888888	8888888	8888888	8888888	8888888	8888888	8888888	8888888	8888888	8888888	8888888	8888888	8888888	8888888	8888888	0	8888888	8888888	8888888	8888888	8888888	8888888	8888888	8888888	8888888	8888888	8888888	8888888	8888888	8888888	8888888
114	1	0	8888888	0	8888888			8888888	8888888	8888888	8888888	8888888	0	8888888	1	frankrijk	0	8888888	8888888	8888888	8888888	8888888	8888888	8888888	8888888	8888888	8888888	8888888	8888888	8888888	8888888	8888888	8888888	0	8888888	8888888	8888888	8888888	8888888	8888888	8888888	8888888	8888888	8888888	8888888	8888888	8888888	8888888	8888888
115	1	1	2	4	49	1	2	0	0	0	1	0	0	8888888	0	8888888	0	8888888	8888888	8888888	8888888	8888888	8888888	8888888	8888888	8888888	8888888	8888888	8888888	8888888	8888888	8888888	8888888	1	0	8888888	8888888	0	8888888	8888888	0	8888888	8888888	8888888	0	8888888	8888888	2	8888888
116	1	1	2	1	36	1	1	1	0	0	2	0	0	8888888	0	8888888	0	8888888	8888888	8888888	8888888	8888888	8888888	8888888	8888888	8888888	8888888	8888888	8888888	8888888	8888888	8888888	8888888	1	1	1	4	0	8888888	8888888	1	1	2	0	0	8888888	8888888	2	8888888
117	1	1	3	0	25	0		0	0	0	1	4	0	8888888	0	8888888	0	8888888	8888888	8888888	8888888	8888888	8888888	8888888	8888888	8888888	8888888	8888888	8888888	8888888	8888888	8888888	8888888	0	8888888	8888888	8888888	8888888	8888888	8888888	8888888	8888888	8888888	8888888	8888888	8888888	8888888	8888888	8888888
118	1	1	1	1	60	1	1	0	0	0	1	0	0	8888888	0	8888888	1	0	0	0	0	0	0	0	0	0	0	0	0	1	spierziekte FSHD	1	9	0	8888888	8888888	8888888	8888888	8888888	8888888	8888888	8888888	8888888	8888888	8888888	8888888	8888888	8888888	8888888
119	1	1	2	5	38	0		1	0	0	1	0	0	8888888	0	8888888	0	8888888	8888888	8888888	8888888	8888888	8888888	8888888	8888888	8888888	8888888	8888888	8888888	8888888	8888888	8888888	8888888	1	0	8888888	8888888	0	8888888	8888888	0	8888888	8888888	8888888	0	8888888	8888888	2	8888888
120	1	1	2	5	44	1	2	1	0	0	2	0	0	8888888	0	8888888	0	8888888	8888888	8888888	8888888	8888888	8888888	8888888	8888888	8888888	8888888	8888888	8888888	8888888	8888888	8888888	8888888	0	8888888	8888888	8888888	8888888	8888888	8888888	8888888	8888888	8888888	8888888	8888888	8888888	8888888	8888888	8888888
121	1	1	2	2	65	1	2	0	0	0	1	6	0	8888888	0	8888888	0	8888888	8888888	8888888	8888888	8888888	8888888	8888888	8888888	8888888	8888888	8888888	8888888	8888888	8888888	8888888	8888888	0	8888888	8888888	8888888	8888888	8888888	8888888	8888888	8888888	8888888	8888888	8888888	8888888	8888888	8888888	8888888
122	1	1	2	6	50	1	1	1	0	0	1	2	0	8888888	0	8888888	0	8888888	8888888	8888888	8888888	8888888	8888888	8888888	8888888	8888888	8888888	8888888	8888888	8888888	8888888	8888888	8888888	1	0	8888888	8888888	0	8888888	8888888	0	8888888	8888888	8888888	0	8888888	8888888	2	8888888
123	1	1	1	1	24	1	1	1	0	0	1	0	0	8888888	0	8888888	0	8888888	8888888	8888888	8888888	8888888	8888888	8888888	8888888	8888888	8888888	8888888	8888888	8888888	8888888	8888888	8888888	0	8888888	8888888	8888888	8888888	8888888	8888888	8888888	8888888	8888888	8888888	8888888	8888888	8888888	8888888	8888888
124	1	1	2	2	54	1	1	0	0	0	1	0	0	8888888	0	8888888	0	8888888	8888888	8888888	8888888	8888888	8888888	8888888	8888888	8888888	8888888	8888888	8888888	8888888	8888888	8888888	8888888	0	8888888	8888888	8888888	8888888	8888888	8888888	8888888	8888888	8888888	8888888	8888888	8888888	8888888	8888888	8888888
125	1	1	1	4	35	0		0	0	0	1	0	0	8888888	0	8888888	0	8888888	8888888	8888888	8888888	8888888	8888888	8888888	8888888	8888888	8888888	8888888	8888888	8888888	8888888	8888888	8888888	0	8888888	8888888	8888888	8888888	8888888	8888888	8888888	8888888	8888888	8888888	8888888	8888888	8888888	8888888	8888888
126	1	1	1	4	28	1	2	0	0	0	1	0	0	8888888	0	8888888	0	8888888	8888888	8888888	8888888	8888888	8888888	8888888	8888888	8888888	8888888	8888888	8888888	8888888	8888888	8888888	8888888	0	8888888	8888888	8888888	8888888	8888888	8888888	8888888	8888888	8888888	8888888	8888888	8888888	8888888	8888888	8888888
127	1	1	2	6	48	1	1	1	0	0	1	0	0	8888888	0	8888888	0	8888888	8888888	8888888	8888888	8888888	8888888	8888888	8888888	8888888	8888888	8888888	8888888	8888888	8888888	8888888	8888888	0	8888888	8888888	8888888	8888888	8888888	8888888	8888888	8888888	8888888	8888888	8888888	8888888	8888888	8888888	8888888
128	1	1	2	5	60	1	1	1	0	1	1	20	1	Klinkenbergerplas en oosterduinsemeer, 2 maal per week	1	Italie	0	8888888	8888888	8888888	8888888	8888888	8888888	8888888	8888888	8888888	8888888	8888888	8888888	8888888	8888888	8888888	8888888	0	8888888	8888888	8888888	8888888	8888888	8888888	8888888	8888888	8888888	8888888	8888888	8888888	8888888	8888888	8888888
129	1	1	1	6	30	0		0	0	0	1	0	0	8888888	1	United Kingdom	0	8888888	8888888	8888888	8888888	8888888	8888888	8888888	8888888	8888888	8888888	8888888	8888888	8888888	8888888	8888888	8888888	0	8888888	8888888	8888888	8888888	8888888	8888888	8888888	8888888	8888888	8888888	8888888	8888888	8888888	8888888	8888888
130	1	0	8888888	0	8888888			8888888	8888888	8888888	8888888	8888888	0	8888888	0	8888888	0	8888888	8888888	8888888	8888888	8888888	8888888	8888888	8888888	8888888	8888888	8888888	8888888	8888888	8888888	8888888	8888888	0	8888888	8888888	8888888	8888888	8888888	8888888	8888888	8888888	8888888	8888888	8888888	8888888	8888888	8888888	8888888
131	1	1	2	4	62	1	1	0	0	0	1	0	0	8888888	0	8888888	0	8888888	8888888	8888888	8888888	8888888	8888888	8888888	8888888	8888888	8888888	8888888	8888888	8888888	8888888	8888888	8888888	0	8888888	8888888	8888888	8888888	8888888	8888888	8888888	8888888	8888888	8888888	8888888	8888888	8888888	8888888	8888888
132	1	1	1	5	36	1	1	1	0	0	1	0	0	8888888	0	8888888	0	8888888	8888888	8888888	8888888	8888888	8888888	8888888	8888888	8888888	8888888	8888888	8888888	8888888	8888888	8888888	8888888	0	8888888	8888888	8888888	8888888	8888888	8888888	8888888	8888888	8888888	8888888	8888888	8888888	8888888	8888888	8888888
133	1	0	8888888	0	8888888			8888888	8888888	8888888	8888888	8888888	0	8888888	0	8888888	0	8888888	8888888	8888888	8888888	8888888	8888888	8888888	8888888	8888888	8888888	8888888	8888888	8888888	8888888	8888888	8888888	0	8888888	8888888	8888888	8888888	8888888	8888888	8888888	8888888	8888888	8888888	8888888	8888888	8888888	8888888	8888888
134	1	1	2	1	54	0		1	0	0	1	0	0	8888888	0	8888888	0	8888888	8888888	8888888	8888888	8888888	8888888	8888888	8888888	8888888	8888888	8888888	8888888	8888888	8888888	8888888	8888888	0	8888888	8888888	8888888	8888888	8888888	8888888	8888888	8888888	8888888	8888888	8888888	8888888	8888888	8888888	8888888
135	1	1	2	4	61	1	2	0	0	0	1	0	0	8888888	0	8888888	1	0	0	0	0	0	0	1	1	0	0	1	0	0	9999999	1	9	1	0	8888888	8888888	0	8888888	8888888	0	8888888	8888888	8888888	0	8888888	8888888	2	8888888
136	1	1	2	5	62	1	2	1	0	0	1	4	1	markermeer 11 & 13 juni	0	8888888	0	8888888	8888888	8888888	8888888	8888888	8888888	8888888	8888888	8888888	8888888	8888888	8888888	8888888	8888888	8888888	8888888	1	0	8888888	8888888	0	8888888	8888888	0	8888888	8888888	8888888	0	8888888	8888888	2	8888888
137	1	1	2	4	35	0		1	0	0	2	1	0	8888888	0	8888888	0	8888888	8888888	8888888	8888888	8888888	8888888	8888888	8888888	8888888	8888888	8888888	8888888	8888888	8888888	8888888	8888888	0	8888888	8888888	8888888	8888888	8888888	8888888	8888888	8888888	8888888	8888888	8888888	8888888	8888888	8888888	8888888
138	1	0	8888888	0	8888888			8888888	8888888	8888888	8888888	8888888	0	8888888	0	8888888	0	8888888	8888888	8888888	8888888	8888888	8888888	8888888	8888888	8888888	8888888	8888888	8888888	8888888	8888888	8888888	8888888	0	8888888	8888888	8888888	8888888	8888888	8888888	8888888	8888888	8888888	8888888	8888888	8888888	8888888	8888888	8888888
139	1	0	8888888	0	8888888			8888888	8888888	8888888	8888888	8888888	0	8888888	1	België ,Oost-Vlaanderen tuinen bekijken	0	8888888	8888888	8888888	8888888	8888888	8888888	8888888	8888888	8888888	8888888	8888888	8888888	8888888	8888888	8888888	8888888	0	8888888	8888888	8888888	8888888	8888888	8888888	8888888	8888888	8888888	8888888	8888888	8888888	8888888	8888888	8888888
140	1	0	8888888	0	8888888			8888888	8888888	8888888	8888888	8888888	0	8888888	0	8888888	0	8888888	8888888	8888888	8888888	8888888	8888888	8888888	8888888	8888888	8888888	8888888	8888888	8888888	8888888	8888888	8888888	0	8888888	8888888	8888888	8888888	8888888	8888888	8888888	8888888	8888888	8888888	8888888	8888888	8888888	8888888	8888888
141	1	0	8888888	0	8888888			8888888	8888888	8888888	8888888	8888888	0	8888888	0	8888888	0	8888888	8888888	8888888	8888888	8888888	8888888	8888888	8888888	8888888	8888888	8888888	8888888	8888888	8888888	8888888	8888888	0	8888888	8888888	8888888	8888888	8888888	8888888	8888888	8888888	8888888	8888888	8888888	8888888	8888888	8888888	8888888
142	1	1	1	3	36	1	1	0	0	0	1	0	0	8888888	0	8888888	0	8888888	8888888	8888888	8888888	8888888	8888888	8888888	8888888	8888888	8888888	8888888	8888888	8888888	8888888	8888888	8888888	1	0	8888888	8888888	0	8888888	8888888	0	8888888	8888888	8888888	0	8888888	8888888	2	8888888
143	1	0	8888888	0	8888888			8888888	8888888	8888888	8888888	8888888	0	8888888	0	8888888	0	8888888	8888888	8888888	8888888	8888888	8888888	8888888	8888888	8888888	8888888	8888888	8888888	8888888	8888888	8888888	8888888	0	8888888	8888888	8888888	8888888	8888888	8888888	8888888	8888888	8888888	8888888	8888888	8888888	8888888	8888888	8888888
144	1	1	2	3	36	1	1	0	0	0	2	0	0	8888888	0	8888888	0	8888888	8888888	8888888	8888888	8888888	8888888	8888888	8888888	8888888	8888888	8888888	8888888	8888888	8888888	8888888	8888888	0	8888888	8888888	8888888	8888888	8888888	8888888	8888888	8888888	8888888	8888888	8888888	8888888	8888888	8888888	8888888
145	1	1	2	6	55	1	2	1	0	0	1	0	0	8888888	1	Zwitserland	0	8888888	8888888	8888888	8888888	8888888	8888888	8888888	8888888	8888888	8888888	8888888	8888888	8888888	8888888	8888888	8888888	0	8888888	8888888	8888888	8888888	8888888	8888888	8888888	8888888	8888888	8888888	8888888	8888888	8888888	8888888	8888888
146	1	0	8888888	0	8888888			8888888	8888888	8888888	8888888	8888888	0	8888888	1	Engeland	0	8888888	8888888	8888888	8888888	8888888	8888888	8888888	8888888	8888888	8888888	8888888	8888888	8888888	8888888	8888888	8888888	0	8888888	8888888	8888888	8888888	8888888	8888888	8888888	8888888	8888888	8888888	8888888	8888888	8888888	8888888	8888888
147	1	1	2	2	48	1	1	1	0	0	1	0	0	8888888	0	8888888	0	8888888	8888888	8888888	8888888	8888888	8888888	8888888	8888888	8888888	8888888	8888888	8888888	8888888	8888888	8888888	8888888	0	8888888	8888888	8888888	8888888	8888888	8888888	8888888	8888888	8888888	8888888	8888888	8888888	8888888	8888888	8888888
148	1	0	8888888	0	8888888			8888888	8888888	8888888	8888888	8888888	0	8888888	0	8888888	0	8888888	8888888	8888888	8888888	8888888	8888888	8888888	8888888	8888888	8888888	8888888	8888888	8888888	8888888	8888888	8888888	0	8888888	8888888	8888888	8888888	8888888	8888888	8888888	8888888	8888888	8888888	8888888	8888888	8888888	8888888	8888888
149	1	1	2	2	56	1	3	1	0	0	1	0	0	8888888	0	8888888	0	8888888	8888888	8888888	8888888	8888888	8888888	8888888	8888888	8888888	8888888	8888888	8888888	8888888	8888888	8888888	8888888	0	8888888	8888888	8888888	8888888	8888888	8888888	8888888	8888888	8888888	8888888	8888888	8888888	8888888	8888888	8888888
150	1	1	2	1	41	0		1	0	0	1	4	1	gezwommen bij IJburg en in de Amstel ter oeffening en voorbereiding	0	8888888	0	8888888	8888888	8888888	8888888	8888888	8888888	8888888	8888888	8888888	8888888	8888888	8888888	8888888	8888888	8888888	8888888	0	8888888	8888888	8888888	8888888	8888888	8888888	8888888	8888888	8888888	8888888	8888888	8888888	8888888	8888888	8888888
151	1	0	8888888	0	8888888			8888888	8888888	8888888	8888888	8888888	0	8888888	0	8888888	0	8888888	8888888	8888888	8888888	8888888	8888888	8888888	8888888	8888888	8888888	8888888	8888888	8888888	8888888	8888888	8888888	0	8888888	8888888	8888888	8888888	8888888	8888888	8888888	8888888	8888888	8888888	8888888	8888888	8888888	8888888	8888888
152	1	0	8888888	0	8888888			8888888	8888888	8888888	8888888	8888888	0	8888888	0	8888888	0	8888888	8888888	8888888	8888888	8888888	8888888	8888888	8888888	8888888	8888888	8888888	8888888	8888888	8888888	8888888	8888888	0	8888888	8888888	8888888	8888888	8888888	8888888	8888888	8888888	8888888	8888888	8888888	8888888	8888888	8888888	8888888
153	1	1	2	3	65	1	1	0	0	0	2	1	0	8888888	0	8888888	0	8888888	8888888	8888888	8888888	8888888	8888888	8888888	8888888	8888888	8888888	8888888	8888888	8888888	8888888	8888888	8888888	0	8888888	8888888	8888888	8888888	8888888	8888888	8888888	8888888	8888888	8888888	8888888	8888888	8888888	8888888	8888888
154	1	1	2	6	53	1	2	1	1	1	1	0	0	8888888	0	8888888	0	8888888	8888888	8888888	8888888	8888888	8888888	8888888	8888888	8888888	8888888	8888888	8888888	8888888	8888888	8888888	8888888	1	0	8888888	8888888	0	8888888	8888888	0	8888888	8888888	8888888	0	8888888	8888888	2	8888888
155	1	1	2	2	55	1	2	0	0	0	1	0	0	8888888	0	8888888	0	8888888	8888888	8888888	8888888	8888888	8888888	8888888	8888888	8888888	8888888	8888888	8888888	8888888	8888888	8888888	8888888	0	8888888	8888888	8888888	8888888	8888888	8888888	8888888	8888888	8888888	8888888	8888888	8888888	8888888	8888888	8888888
156	1	1	2	2	70	1	1	0	0	0	1	0	0	8888888	0	8888888	0	8888888	8888888	8888888	8888888	8888888	8888888	8888888	8888888	8888888	8888888	8888888	8888888	8888888	8888888	8888888	8888888	0	8888888	8888888	8888888	8888888	8888888	8888888	8888888	8888888	8888888	8888888	8888888	8888888	8888888	8888888	8888888
157	1	0	8888888	0	8888888			8888888	8888888	8888888	8888888	8888888	0	8888888	0	8888888	0	8888888	8888888	8888888	8888888	8888888	8888888	8888888	8888888	8888888	8888888	8888888	8888888	8888888	8888888	8888888	8888888	1	1	1	0	0	8888888	8888888	1	1	0	1	0	8888888	8888888	2	8888888
158	1	1	2	2	1	1	1	1	0	0	1	0	0	8888888	0	8888888	0	8888888	8888888	8888888	8888888	8888888	8888888	8888888	8888888	8888888	8888888	8888888	8888888	8888888	8888888	8888888	8888888	0	8888888	8888888	8888888	8888888	8888888	8888888	8888888	8888888	8888888	8888888	8888888	8888888	8888888	8888888	8888888
159	1	1	2	2	74	1	3	0	0	0	1	0	0	8888888	0	8888888	1	0	0	0	0	0	0	0	0	0	0	1	0	0	9999999	1	9	1	0	8888888	8888888	0	8888888	8888888	0	8888888	8888888	8888888	0	8888888	8888888	2	8888888
160	1	0	8888888	0	8888888			8888888	8888888	8888888	8888888	8888888	0	8888888	0	8888888	0	8888888	8888888	8888888	8888888	8888888	8888888	8888888	8888888	8888888	8888888	8888888	8888888	8888888	8888888	8888888	8888888	0	8888888	8888888	8888888	8888888	8888888	8888888	8888888	8888888	8888888	8888888	8888888	8888888	8888888	8888888	8888888
161	1	1	2	3	40	1	3	1	0	0	1	15	0	8888888	0	8888888	0	8888888	8888888	8888888	8888888	8888888	8888888	8888888	8888888	8888888	8888888	8888888	8888888	8888888	8888888	8888888	8888888	0	8888888	8888888	8888888	8888888	8888888	8888888	8888888	8888888	8888888	8888888	8888888	8888888	8888888	8888888	8888888
162	1	0	8888888	0	8888888			8888888	8888888	8888888	8888888	8888888	0	8888888	0	8888888	0	8888888	8888888	8888888	8888888	8888888	8888888	8888888	8888888	8888888	8888888	8888888	8888888	8888888	8888888	8888888	8888888	0	8888888	8888888	8888888	8888888	8888888	8888888	8888888	8888888	8888888	8888888	8888888	8888888	8888888	8888888	8888888
163	1	1	2	6	48	1	1	1	0	0	2	0	0	8888888	0	8888888	0	8888888	8888888	8888888	8888888	8888888	8888888	8888888	8888888	8888888	8888888	8888888	8888888	8888888	8888888	8888888	8888888	0	8888888	8888888	8888888	8888888	8888888	8888888	8888888	8888888	8888888	8888888	8888888	8888888	8888888	8888888	8888888
164	1	1	2	4	90	1	1	0	0	0	1	0	0	8888888	0	8888888	0	8888888	8888888	8888888	8888888	8888888	8888888	8888888	8888888	8888888	8888888	8888888	8888888	8888888	8888888	8888888	8888888	1	0	8888888	8888888	0	8888888	8888888	0	8888888	8888888	8888888	0	8888888	8888888	2	8888888
165	1	1	2	1	80	1	2	1	0	0	2	1	0	8888888	0	8888888	0	8888888	8888888	8888888	8888888	8888888	8888888	8888888	8888888	8888888	8888888	8888888	8888888	8888888	8888888	8888888	8888888	0	8888888	8888888	8888888	8888888	8888888	8888888	8888888	8888888	8888888	8888888	8888888	8888888	8888888	8888888	8888888
166	1	1	2	1	57	1	2	1	0	0	1	15	1	Haarijn	1	Haarijn	0	8888888	8888888	8888888	8888888	8888888	8888888	8888888	8888888	8888888	8888888	8888888	8888888	8888888	8888888	8888888	8888888	0	8888888	8888888	8888888	8888888	8888888	8888888	8888888	8888888	8888888	8888888	8888888	8888888	8888888	8888888	8888888
167	1	1	2	4	26	1	1	1	0	0	1	4	1	woensdag 15 juni, Kralingseplas Rotterdam	0	8888888	1	0	0	0	0	0	0	0	0	0	0	0	1	0	9999999	6	8	1	1	2	4	0	8888888	8888888	1	2	4	1	0	8888888	8888888	2	8888888
168	1	1	2	1	73	1	2	1	0	0	1	1	0	8888888	0	8888888	0	8888888	8888888	8888888	8888888	8888888	8888888	8888888	8888888	8888888	8888888	8888888	8888888	8888888	8888888	8888888	8888888	0	8888888	8888888	8888888	8888888	8888888	8888888	8888888	8888888	8888888	8888888	8888888	8888888	8888888	8888888	8888888
169	1	1	2	2	53	1	1	1	0	0	1	1	0	8888888	0	8888888	0	8888888	8888888	8888888	8888888	8888888	8888888	8888888	8888888	8888888	8888888	8888888	8888888	8888888	8888888	8888888	8888888	1	1	1	0	0	8888888	8888888	0	8888888	8888888	8888888	0	8888888	8888888	2	8888888
170	1	0	8888888	0	8888888			8888888	8888888	8888888	8888888	8888888	0	8888888	0	8888888	0	8888888	8888888	8888888	8888888	8888888	8888888	8888888	8888888	8888888	8888888	8888888	8888888	8888888	8888888	8888888	8888888	0	8888888	8888888	8888888	8888888	8888888	8888888	8888888	8888888	8888888	8888888	8888888	8888888	8888888	8888888	8888888
172	1	1	2	6	40	0		1	1	0	1	2	1	Midzomeravond Triathlon Leidschendam 1/8	0	8888888	0	8888888	8888888	8888888	8888888	8888888	8888888	8888888	8888888	8888888	8888888	8888888	8888888	8888888	8888888	8888888	8888888	1	0	8888888	8888888	0	8888888	8888888	0	8888888	8888888	8888888	0	8888888	8888888	2	8888888
173	1	0	8888888	0	8888888			8888888	8888888	8888888	8888888	8888888	0	8888888	0	8888888	0	8888888	8888888	8888888	8888888	8888888	8888888	8888888	8888888	8888888	8888888	8888888	8888888	8888888	8888888	8888888	8888888	0	8888888	8888888	8888888	8888888	8888888	8888888	8888888	8888888	8888888	8888888	8888888	8888888	8888888	8888888	8888888
174	1	1	2	2	60	1	1	1	0	1	1	2	0	8888888	0	8888888	0	8888888	8888888	8888888	8888888	8888888	8888888	8888888	8888888	8888888	8888888	8888888	8888888	8888888	8888888	8888888	8888888	0	8888888	8888888	8888888	8888888	8888888	8888888	8888888	8888888	8888888	8888888	8888888	8888888	8888888	8888888	8888888
175	1	1	2	1	55	0		1	0	0	1	0	0	8888888	0	8888888	0	8888888	8888888	8888888	8888888	8888888	8888888	8888888	8888888	8888888	8888888	8888888	8888888	8888888	8888888	8888888	8888888	0	8888888	8888888	8888888	8888888	8888888	8888888	8888888	8888888	8888888	8888888	8888888	8888888	8888888	8888888	8888888
176	1	1	2	4	43	0		1	0	0	2	0	0	8888888	0	8888888	1	0	0	0	0	0	0	0	0	0	0	0	0	1	blaasontsteking	1	7	0	8888888	8888888	8888888	8888888	8888888	8888888	8888888	8888888	8888888	8888888	8888888	8888888	8888888	8888888	8888888
177	1	1	2	5	57	1	2	1	0	0	1	1	0	8888888	0	8888888	0	8888888	8888888	8888888	8888888	8888888	8888888	8888888	8888888	8888888	8888888	8888888	8888888	8888888	8888888	8888888	8888888	0	8888888	8888888	8888888	8888888	8888888	8888888	8888888	8888888	8888888	8888888	8888888	8888888	8888888	8888888	8888888
178	1	0	8888888	0	8888888			8888888	8888888	8888888	8888888	8888888	0	8888888	0	8888888	0	8888888	8888888	8888888	8888888	8888888	8888888	8888888	8888888	8888888	8888888	8888888	8888888	8888888	8888888	8888888	8888888	0	8888888	8888888	8888888	8888888	8888888	8888888	8888888	8888888	8888888	8888888	8888888	8888888	8888888	8888888	8888888
179	1	1	2	2	50	1	2	1	0	0	1	0	0	8888888	0	8888888	0	8888888	8888888	8888888	8888888	8888888	8888888	8888888	8888888	8888888	8888888	8888888	8888888	8888888	8888888	8888888	8888888	0	8888888	8888888	8888888	8888888	8888888	8888888	8888888	8888888	8888888	8888888	8888888	8888888	8888888	8888888	8888888
180	1	1	1	6	49	0		0	0	0	1	5	0	8888888	0	8888888	1	0	0	0	0	0	0	0	0	0	0	1	0	0	9999999	5	9	0	8888888	8888888	8888888	8888888	8888888	8888888	8888888	8888888	8888888	8888888	8888888	8888888	8888888	8888888	8888888
181	1	0	8888888	0	8888888			8888888	8888888	8888888	8888888	8888888	0	8888888	0	8888888	0	8888888	8888888	8888888	8888888	8888888	8888888	8888888	8888888	8888888	8888888	8888888	8888888	8888888	8888888	8888888	8888888	0	8888888	8888888	8888888	8888888	8888888	8888888	8888888	8888888	8888888	8888888	8888888	8888888	8888888	8888888	8888888
182	1	1	2	1	29	1	2	1	0	1	1	1	0	8888888	0	8888888	0	8888888	8888888	8888888	8888888	8888888	8888888	8888888	8888888	8888888	8888888	8888888	8888888	8888888	8888888	8888888	8888888	1	0	8888888	8888888	0	8888888	8888888	0	8888888	8888888	8888888	0	8888888	8888888	1	0
183	1	1	2	6	55	1	1	0	0	0	2	1	0	8888888	0	8888888	0	8888888	8888888	8888888	8888888	8888888	8888888	8888888	8888888	8888888	8888888	8888888	8888888	8888888	8888888	8888888	8888888	0	8888888	8888888	8888888	8888888	8888888	8888888	8888888	8888888	8888888	8888888	8888888	8888888	8888888	8888888	8888888
184	1	1	2	6	45	0		1	0	0	1	0	0	8888888	0	8888888	0	8888888	8888888	8888888	8888888	8888888	8888888	8888888	8888888	8888888	8888888	8888888	8888888	8888888	8888888	8888888	8888888	1	0	8888888	8888888	0	8888888	8888888	0	8888888	8888888	8888888	0	8888888	8888888	2	8888888
185	1	1	2	1	61	1	1	1	0	0	1	0	0	8888888	0	8888888	0	8888888	8888888	8888888	8888888	8888888	8888888	8888888	8888888	8888888	8888888	8888888	8888888	8888888	8888888	8888888	8888888	1	0	8888888	8888888	0	8888888	8888888	1	12	0	0	0	8888888	8888888	2	8888888
186	1	1	2	1	58	1	2	1	0	0	1	3	0	8888888	0	8888888	0	8888888	8888888	8888888	8888888	8888888	8888888	8888888	8888888	8888888	8888888	8888888	8888888	8888888	8888888	8888888	8888888	1	1	7	11	0	8888888	8888888	0	8888888	8888888	8888888	0	8888888	8888888	2	8888888
187	1	0	8888888	0	8888888			8888888	8888888	8888888	8888888	8888888	0	8888888	0	8888888	0	8888888	8888888	8888888	8888888	8888888	8888888	8888888	8888888	8888888	8888888	8888888	8888888	8888888	8888888	8888888	8888888	0	8888888	8888888	8888888	8888888	8888888	8888888	8888888	8888888	8888888	8888888	8888888	8888888	8888888	8888888	8888888
188	1	1	2	4	54	1	2	0	0	0	1	0	0	8888888	0	8888888	0	8888888	8888888	8888888	8888888	8888888	8888888	8888888	8888888	8888888	8888888	8888888	8888888	8888888	8888888	8888888	8888888	1	1	0	1	0	8888888	8888888	0	8888888	8888888	8888888	0	8888888	8888888	2	8888888
189	1	0	8888888	0	8888888			8888888	8888888	8888888	8888888	8888888	0	8888888	0	8888888	0	8888888	8888888	8888888	8888888	8888888	8888888	8888888	8888888	8888888	8888888	8888888	8888888	8888888	8888888	8888888	8888888	0	8888888	8888888	8888888	8888888	8888888	8888888	8888888	8888888	8888888	8888888	8888888	8888888	8888888	8888888	8888888
190	1	1	2	2	60	1	2	0	0	0	2	3	0	8888888	0	8888888	0	8888888	8888888	8888888	8888888	8888888	8888888	8888888	8888888	8888888	8888888	8888888	8888888	8888888	8888888	8888888	8888888	0	8888888	8888888	8888888	8888888	8888888	8888888	8888888	8888888	8888888	8888888	8888888	8888888	8888888	8888888	8888888
191	1	1	2	3	53	0		0	0	0	1	0	0	8888888	0	8888888	0	8888888	8888888	8888888	8888888	8888888	8888888	8888888	8888888	8888888	8888888	8888888	8888888	8888888	8888888	8888888	8888888	0	8888888	8888888	8888888	8888888	8888888	8888888	8888888	8888888	8888888	8888888	8888888	8888888	8888888	8888888	8888888
192	1	1	2	5	45	1	1	1	0	0	1	0	0	8888888	0	8888888	0	8888888	8888888	8888888	8888888	8888888	8888888	8888888	8888888	8888888	8888888	8888888	8888888	8888888	8888888	8888888	8888888	0	8888888	8888888	8888888	8888888	8888888	8888888	8888888	8888888	8888888	8888888	8888888	8888888	8888888	8888888	8888888
193	1	1	2	3	44	1	1	1	0	1	2	1	0	8888888	1	Belgie	0	8888888	8888888	8888888	8888888	8888888	8888888	8888888	8888888	8888888	8888888	8888888	8888888	8888888	8888888	8888888	8888888	0	8888888	8888888	8888888	8888888	8888888	8888888	8888888	8888888	8888888	8888888	8888888	8888888	8888888	8888888	8888888
194	1	0	8888888	0	8888888			8888888	8888888	8888888	8888888	8888888	0	8888888	0	8888888	0	8888888	8888888	8888888	8888888	8888888	8888888	8888888	8888888	8888888	8888888	8888888	8888888	8888888	8888888	8888888	8888888	0	8888888	8888888	8888888	8888888	8888888	8888888	8888888	8888888	8888888	8888888	8888888	8888888	8888888	8888888	8888888
195	1	1	2	1	80	1	1	1	0	0	2	1	1	Henschotermeer 12 juni	0	8888888	0	8888888	8888888	8888888	8888888	8888888	8888888	8888888	8888888	8888888	8888888	8888888	8888888	8888888	8888888	8888888	8888888	1	0	8888888	8888888	0	8888888	8888888	0	8888888	8888888	8888888	0	8888888	8888888	2	8888888
196	1	0	8888888	0	8888888			8888888	8888888	8888888	8888888	8888888	0	8888888	0	8888888	0	8888888	8888888	8888888	8888888	8888888	8888888	8888888	8888888	8888888	8888888	8888888	8888888	8888888	8888888	8888888	8888888	0	8888888	8888888	8888888	8888888	8888888	8888888	8888888	8888888	8888888	8888888	8888888	8888888	8888888	8888888	8888888
197	1	1	2	1	40	1	1	0	0	0	1	0	0	8888888	0	8888888	0	8888888	8888888	8888888	8888888	8888888	8888888	8888888	8888888	8888888	8888888	8888888	8888888	8888888	8888888	8888888	8888888	0	8888888	8888888	8888888	8888888	8888888	8888888	8888888	8888888	8888888	8888888	8888888	8888888	8888888	8888888	8888888
198	1	1	2	2	53	1	2	0	0	0	1	0	0	8888888	0	8888888	0	8888888	8888888	8888888	8888888	8888888	8888888	8888888	8888888	8888888	8888888	8888888	8888888	8888888	8888888	8888888	8888888	1	0	8888888	8888888	0	8888888	8888888	1	0	2	0	0	8888888	8888888	2	8888888
199	1	1	2	4	50	1	2	1	0	1	1	0	0	8888888	0	8888888	0	8888888	8888888	8888888	8888888	8888888	8888888	8888888	8888888	8888888	8888888	8888888	8888888	8888888	8888888	8888888	8888888	0	8888888	8888888	8888888	8888888	8888888	8888888	8888888	8888888	8888888	8888888	8888888	8888888	8888888	8888888	8888888
200	1	1	2	1	33	0		1	0	1	2	1	0	8888888	0	8888888	0	8888888	8888888	8888888	8888888	8888888	8888888	8888888	8888888	8888888	8888888	8888888	8888888	8888888	8888888	8888888	8888888	0	8888888	8888888	8888888	8888888	8888888	8888888	8888888	8888888	8888888	8888888	8888888	8888888	8888888	8888888	8888888
201	1	1	2	6	53	1	1	0	0	0	1	1	0	8888888	0	8888888	0	8888888	8888888	8888888	8888888	8888888	8888888	8888888	8888888	8888888	8888888	8888888	8888888	8888888	8888888	8888888	8888888	1	1	3	4	0	8888888	8888888	0	8888888	8888888	8888888	0	8888888	8888888	1	0
202	1	0	8888888	0	8888888			8888888	8888888	8888888	8888888	8888888	0	8888888	0	8888888	0	8888888	8888888	8888888	8888888	8888888	8888888	8888888	8888888	8888888	8888888	8888888	8888888	8888888	8888888	8888888	8888888	0	8888888	8888888	8888888	8888888	8888888	8888888	8888888	8888888	8888888	8888888	8888888	8888888	8888888	8888888	8888888
2	0	1	2		75	1	1						0		0																			0
3	0	1	2		55	1	1						0		0																			0
5	0	1	2		51	0						20	1	7 september, noordzee	0																			0
6	0	1	2		52	1	2						1	Ouderkerkerplas, 08-09-2016	0																			0
7	0	1	2		47	1	1					0	0		0																			0
8	0	1	2		75	1	2						1	Westeindeplassen	0																			0
9	0	1	2		45	1	1					5	1	Kralingse Plas Rotterdam	0																			0
10	0	1	2		50	1	2					12	1	Giesbeek, Bratislava, Spanje	0																			0
11	0	1	2		52	1	1						0		0																			0
12	0	1	2		55	1	1					5	1	06 Sept Amstel	0																			0
13	0	1	2		60	1	2					0	1	5-9 /training ALS Amstel	0																			1	1	2016-09-14 00:00:00	2016-09-17 00:00:00	0			1	2016-09-14 00:00:00	2016-09-15 00:00:00	4	1	2016-09-14 00:00:00	2016-09-15 00:00:00	0
14	0	1	2		75	1	1					1	0		0																			1	0			0			0				1	2016-09-13 00:00:00	2016-09-14 00:00:00	0
15	0	1	2		64	1	1						0		0																			0
16	0	1	2		72	1	2						0		0																			0
17	0	1	2		54	0						10	1	8 september, binnenbedijkte maas	0																			0
18	0	1	2		51	1	1					2	1	05-11-2016 Vlaardingen	0																			0
19	0	1	2		52	1	1					2	0		0																			0
20	0	1	2		61	1	1						0		0																			0
21	0	1	2		62	1	1					0	1	5 september, RIC ad Amstel	0																			0
22	0	1	2		60	1	2					0	1	Amstel 5 september	0																			0
23	0	1	2		73	1	1						1	ijsselmeer	0																			0
24	0	1	2		70	0						1	0		0																			0
25	0	1	2		47	1	1						0		0																			0
26	0	1	2		69	1	1					0	1	bij RIC	0																			0
27	0	1	2		70	1	1						0		0																			0
28	0	1	2		120	1	1					3	1	5.9.2016 Galderse meren	1	Duitsland																		1	1	2016-09-12 00:00:00	2016-09-16 00:00:00	0			1	2016-09-13 00:00:00	2016-09-14 00:00:00	3	0			0
29	0	0											0		1	Polen en de VS																		0
30	0	1	2		60	1	1						1	05-09-2016, ACS locatie	0																			0
31	0	1	2		64	1	1					6	1	07-09-2016 Hoofddorp Toolenburg	0																			0
32	0	1	2		62	1	2						1	1 x IJmeer bij Muiderberg	0																			1	0			0			0				0			0
33	0	1	2		45	1	2					0	0		0																			0
34	0	1	2		45	0						10	0		0																			0
35	0	1	2		61	0						4	1	Trainingslocatie aan de Amstel (roeivereniging RIC)	0																			0
36	0	1	2		54	1	2					3	1	Amstel, Weesp 1 a 2 x pw in de 8 weken vooraf gaande de city swim	0																			1	0			0			1	2016-09-12 00:00:00		2	0			0
37	0	1	2		60	0						0	1	15 aug. Amstel	0																			0
38	0	1	2		60	1	1					3	1	5 september in amsterdam samen met ALS 3 september en 27 augustus in de amstel	0																			0
39	0	1	2		44	1	1					1	0		0																			0
40	0	1	2		47	1	1					1	1	4 september, Ijburg	0																			1	0			0			0				0			0
41	0	1	2		71	1	2						0		0																			0
42	0	1	2		75	1	1					7	1	5 september Amstel training	0																			0
43	0	0											0		0																			0
44	0	1	2		42	1	1					0	0		1	Amerika																		0
45	0	1	2		38	0						3	1	bosbaan en amstel	0																			0
46	0	1	2		65	1	2					1	1	05-09-2016, Amsterdam	0																			0
47	0	1	2		46	1	2					4	0		0																			0
48	0	1	2		59	1	1					4	1	De Vecht	0																			0
49	0	1	2		55	1	1					1	1	Steigereiland 3 september	0																			0
50	0	1	2		55	1	1					12	0		0																			0
51	0	1	2		49	1	2					4	1	koevordermeer - juli aug 2016	0																			1	1	2016-09-18 00:00:00		0			0				0			1	2016-09-12 00:00:00
52	0	1	2		45	1	1					1	0		0																			0
53	0	1	2		60	0							0		0																			0
54	0	1	2		65	1	2					4	1	Haarlemmerbos meer	0																			0
55	0	1	2		44	1	1						0		0																			0
56	0	1	2		60	1	2					2	1	05/09/2016 Amstel	0																			0
57	0	1	2		64	1	1						0		0																			0
58	0	1	2		70	1	1						0		0																			0
59	0	1	2		51	0						8	1	Sloterplas	0																			0
60	0	1	2		58	1	1					3	1	loosdrechtse plassen	0																			0
61	0	1	2		80	1	2						0		0																			0
62	0	1	2		79	1	1						0		0																			0
63	0	1	2		54	1	1					8	1	08-09 het wed haarlem	0																			0
64	0	1	2		39	0						1	1	Vichy Frankrijk	0																			0
65	0	1	2		41	0						0	0		0																			0
66	0	1	2		70	1	2						1	ardeche	1	Frankrijk																		0
67	0	1	2		55	1	1					0	1	Amstel	0																			0
68	0	1	2		95	0							1	strandheem	0																			0
69	0	1	2		46	1	1					2	1	Loosdrecht,	0																			1	0			0			1	2016-09-18 00:00:00	2016-09-18 00:00:00	3	0			0
70	0	1	2		90	1	1						0		0																			0
71	0	1	2		50	1	1					1	1	ijsselmeer	0																			0
72	0	1	2		54	0						2	0		0																			0
73	0	1	2		60	1	2						1	26-08 te Nieuwegein	0																			0
74	0	1	2		42	1	2					3	0		0																			0
75	0	0											0		0																			0
76	0	1	2		69	1	1					0	1	8 september amsterdam rijnkanaal en 2 september bosbaan amsterdam	0																			0
77	0	1	2		55	0						0	1	6-9 olst	0																			1	1	2016-09-12 00:00:00	2016-09-13 00:00:00	0			0				0			0
78	0	1	2		65	1	1					2	0		0																			0
79	0	1	2		58	0						0	1	05-08 Amstel	0																			0
80	0	1	2		55	1	1						1	5 sept amstel	0																			0
82	0	1	2		48	1	1					4	0		0																			0
83	0	1	2		58	0						10	1	diverse	0																			0
84	0	1	2		55	1	1					5	0		0																			1	0			0			0				0			0
85	0	1	2		54	1	1					5	1	amstel 5 september	0																			0
86	0	1	2		1	1	1					1	0		0																			1	0			0			1	2016-09-12 00:00:00	2016-09-14 00:00:00	4	0			0
87	0	1	2		75	0							0		0																			0
88	0	1	2		35	0						6	1	5 september in de Amstel tijdens de ACS training	0																			0
89	0	1	2		58	1	2					3	1	Uitgeestermeer en Noordzee Wijk aan Zee geen datums meer bekend	0																			0
90	0	1	2		37	1	1					12	1	Entrepothaven	1	UK																		0
91	0	1	2		67	1	1						1	Zee, Canarische Eilanden	1	Spanje																		1	0			0			0				0			0
92	0	1	2		52	1	2					30	1	06-09-2016 Markermeer	0																			0
94	0	1	2		104	1	1					4	1	5-9-2016 Amstel	0																			0
95	0	1	2		58	0						5	1	Busloo 5 september	0																			0
96	0	1	2		75	1	1					600	1	29 augustus amstel amsterdam	1	spanje																		0
98	0	1	2		67	1	2					1	0		0																			0
99	0	1	2		70	1	1						0		0																			1	0			0			1	2016-09-16 00:00:00		2	0			0
100	0	1	2		63	0						3	0		0																			0
101	0	1	2		48	1	1					6	1	heidemeer Heerenveen 8 sept	0																			0
102	0	1	2		37	1	1					20	0		1	Engeland																		0
103	0	1	2		62	1	1						1	5-9-2016 Veluwe meer	0																			1	1	2016-09-12 00:00:00	2016-09-15 00:00:00	0			1	2016-09-12 00:00:00	2016-09-17 00:00:00	4	0			0
105	0	1	2		54	1	1						0		0																			0
106	0	1	2		150	0							0		1	Singapore en Dubai																		1	0			0			0				0			0
107	0	1	2		67	1	2					2	1	Zeeburg	0																			0
108	0	1	2		47	0						0	1	8 september prinseneiland	0																			0
109	0	1	2		59	1	1					1	1	IJsselmeer, Noordzee, Nieuwe Diep, Middelandse Zee	0																			1	0			0			0				0			0
110	0	1	2		57	1	1						0		0																			0
111	0	1	2		80	1	1						0		1	België																		0
112	0	1	2		70	1	1						0		0																			1	0			0			0				0			0
113	0	1	2		66	1	2						0		0																			0
114	0	1	2		59	1	2						0		0																			1	1	2016-09-11 00:00:00	2016-09-11 00:00:00	1	2016-09-11 00:00:00	2016-09-11 00:00:00	1	2016-09-12 00:00:00	2016-09-12 00:00:00	1	0			0
115	0	1	2		102	1	1						1	10 september IJmeer Muiderberg	0																			1	0			0			0				0			0
116	0	1	2		60	1	1						1	Gooimeer, 7 september	0																			0
117	0	1	2		35	1	2					25	1	6 september, Rondje Steigereiland (IJburg)	0																			0
118	0	1	2		38	1	1					0	0		0																			0
119	0	1	2		70	1	1					2	1	7 sep. Deventer	0																			0
120	0	1	2		44	1	1					3	1	4/9/16, amstel	0																			0
121	0	1	2		55	1	1						1	2 weken voor het evenement tijdens de trainingsavond in A'dam	0																			0
122	0	1	2		51	1	2					1	1	Langweerder wielen 3 september	0																			0
123	0	1	2		64	1	1						0		0																			1	0			0			0				0			0
124	0	1	2		63	0							1	05-09-2016 RIC aan de Amstel	0																			1	0			0			0				0			0
125	0	1	2		85	1	2						0		0																			0
126	0	1	2		50	1	1						0		0																			0
130	0	1	2		70	1	1						1	Bosbaan, meerdere keren	0																			1	1	2016-09-12 00:00:00	2016-09-16 00:00:00	0			0				0			0
128	0	1	2		53	1	1						0		1	Engeland																		0
129	0	1	2		43	1	1					2	1	Amstel 5-9 en 27-8	0																			0
131	0	1	2		60	1	1					20	1	Groote Wielen	0																			0
133	0	1	2		63	1	2					0	0		0																			0
134	0	1	2		47	1	2					3	1	Meer van Luna Heerhugowaard, 9 september	0																			0
135	0	1	2		60	0						0	0		0																			0
136	0	1	2		43	1	1					6	1	kralingse plas	0																			0
137	0	1	2		46	0						0	0		0																			1	0			0			0				0			0
138	0	1	2		61	1	1					1	1	Amstel, ACS trainingslocatie	0																			0
139	0	1	2		56	0						3	1	21-8, 22-8, 27-8, 28-8, 3-9, 5-9 - Abcoudermeer	1	Zuid-Afrika																		0
141	0	1	3		75	0						1	0		1	UK																		0
142	0	1	2		80	1	1						0		0																			0
144	0	1	2		67	1	2					2	0		0																			0
145	0	1	2		46	1	1					10	1	ijsselmeer	0																			0
146	0	1	2		68	1	1						1	5-09-2016, amstel	0																			0
147	0	1	2		60	1	1					0	0		0																			0
148	0	0											0		0																			0
150	0	1	2		90	1	2						0		0																			1	0			0			0				0			0
151	0	1	2		75	1	2						1	5 september, RIC/Waternet	0																			0
152	0	1	2		85	1	1						0		0																			0
153	0	1	2		56	1	1					0	1	4 september bij roeivereniging RIC	0																			0
154	0	1	2		60	1	1					0	0		1	Duitsland																		0
155	0	1	2		70	1	1					5	1		1	Spanje																		1	0			0			0				0			0
156	0	1	2		60	1	1						0		0																			0
157	0	1	2		64	1	2					0	0		0																			0
158	0	1	2		75	1	1						0		0																			1	0			0			0				0			0
159	0	1	2		69	1	1					3	1	Amstel	0																			0
160	0	1	2		55	1	2						0		1	Luxemburg																		0
161	0	1	2		40	1	2					10	0		0																			0
162	0	1	2		75	0						3	1	Amstel	1	Tanzania																		0
163	0	1	2		57	1	1						0		0																			0
164	0	0											0		0																			0
165	0	1	2		60	1	1					3	1	9-9, zee Griekenland	1	Griekenland																		1	0			0			0				0			0
166	0	1	2		48	0						0	0		0																			0
167	0	1	2		44	1	1					5	1	Vinkeveen	0																			0
168	0	1	2		40	1	1					8	1	05/09/2016	0																			0
172	0	1	2		51	1	1						1	7 september	0																			0
173	0	1	2		101	1	2					2	0		0																			0
174	0	1	2		59	1	1					1	0		0																			0
175	0	1	2		60	1	1					0	0		0																			0
176	0	1	2		65	0							0		0																			0
177	0	1	2		53	1	1					4	1	juli - augst 2016 Binnemaas	1	Duitsland																		0
178	0	1	2		52	1	2						0		0																			1	1	2016-09-11 00:00:00	2016-09-12 00:00:00	1	2016-09-11 00:00:00	2016-09-12 00:00:00	0				0			0
179	0	1	2		60	1	1					0	1	6 SEPT, Binnenmaas	0																			0
180	0	1	2		64	1	1					0	1	4 sept, Sandfirden Friesland	0																			0
181	0	1	2		58	0						1	1	5 september amstel bij roeivereniging	0																			0
182	0	1	2		68	1	1					1	1	amstel 5/9/2016	0																			0
183	0	1	2		56	1	1					0	0		0																			0
184	0	1	2		32	0						5	0		0																			0
185	0	1	2		53	1	2					4	1	Vrijdag 9-9-16, rondje prinseneiland	0																			0
186	0	1	2		35	1	1					12	1		0																			0
187	0	1	2		60	1	2						1	30-8-2016 Diemen	1	Polen																		0
188	0	1	2		52	1	1					1	0		0																			0
189	0	1	2		67	1	1						0		0																			0
190	0	1	2		63	1	2					6	1		1	Spain, France																		1	1	2016-09-13 00:00:00		0			0				1	2016-09-14 00:00:00	2016-09-16 00:00:00	1	2016-09-14 00:00:00
191	0	1	2		59	1	1					10	1	Kanaal van Steenenhoek, Linge	0																			0
192	0	1	2		75	1	1						0		1	Italië																		0
193	0	1	2		50	1	2					3	1	Kromme Rijn	0																			0
194	0	0											0		0																			0
195	0	1	2		67	1	2					5	1	9-9-2016 puttershoek	0																			0
196	0	1	2		65	1	1					1	1	5-9-16 Amstel	0																			0
197	0	1	2		72	1	1					5	1	Amstel, Loosdrecht	0																			0
198	0	1	2		61	1	1						0		0																			0
199	0	1	2		60	0							0		0																			0
200	0	1	2		45	0						0	0		0																			0
202	0	1	2		70	1	2						1	waddenzee	0																			0
203	0	1	2		50	1	1					3	1	5-9 Amstel	0																			0
204	0	1	2		60	1	1					1	1	Amstel (ACS training)	1	Engeland																		0
205	0	1	2		90	1	2					2	1	ACS City Swim training bij RIC in de Amstel.	0																			0
206	0	0											0		0																			1	0			0			1	2016-09-19 00:00:00		1	0			0
208	0	1	2		65	0						1	0		1	Spanje																		0
209	0	1	2		58	1	1					0	0		0																			0
210	0	0											0		0																			0
211	0	1	2		47	0						3	1	vlietland 3 sept	0																			0
212	0	1	2		76	1	2						1	28-8-16 Binnenmaas	1	Duitsland																		0
213	0	1	2		62	0						6	1	Amstel	0																			0
214	0	1	2		77	0						2	0		0																			0
215	0	1	2		48	1	1					2	1	Bosbaan	0																			0
216	0	1	2		121	0						1	1	langenboom 7 sept 2016	0																			0
217	0	0											0		0																			0
218	0	1	2		36	1	1					1	0		0																			1	0			0			0				0			0
219	0	1	2		68	1	2					4	1	8 sept Kromme Mijdrecht	0																			1	0			0			0				0			0
220	0	1	2		66	0						0	1	Wijde Blik en De Strook in Tienhoven	0																			1	0			0			1	2016-09-16 00:00:00		8	0			0
221	0	1	2		106	1	1					1	1	Ertshaven	0																			0
222	0	0											0		0																			1	0			0			0				0			0
223	0	1	2		37	1	1						1	5: Amstel, 7,9,10: IJ (javaeiland)	1	Belgie																		0
224	0	1	2		59	0						1	1	27-08-16 Maarse Veense plassen	0																			0
225	0	1	2		48	0						12	0		0																			0
226	0	1	2		65	1	2					3	0		0																			0
227	0	1	2		60	0						2	1	7, 8 en 10 september. Markermeer.	1	Griekenland, Kroatie en Italie. (cruise)																		0
228	0	0											0		0																			0
229	0	1	2		46	1	2						0		0																			1	1	2016-09-12 00:00:00	2016-09-13 00:00:00	0			0				0			0
230	0	1	2		45	1	2					10	1	Oostelijke Handelskade	0																			0
231	0	0											0		0																			0
232	0	1	2		60	1	2						0		0																			0
233	0	1	2		65	1	2					4	1	3-09-2016 kanaal bij Vegelinsoord	0																			0
234	0	1	2		58	1	2					8	1	7 september Kanaal van Steenenhoek bij hardinxveldGiessendam	0																			0
235	0	1	2		57	1	2					6	1	5 sept, RIC (Amstel)	0																			1	0			0			0				0			0
236	0	1	2		61	0							1	7 september het IJ	0																			0
237	0	1	2		71	0						0	1	7 september, mookerplas	0																			0
238	0	1	2		69	1	1					2	1	5 september Amstel bij Waternet	0																			0
239	0	1	2		70	0							1	Amstel RIC 5 september 2016	0																			0
240	0	1	2		76	1	1						0		0																			0
241	0	1	2		78	0						2	0		0																			0
242	0	1	2		53	1	1					4	1	3 september Bussloo	1	Duitsland																		0
243	0	1	2		30	1	1						0		0																			1	0			0			1	2016-09-17 00:00:00	2016-09-18 00:00:00		0			0
244	0	1	2		48	0						6	0		0																			1	0			0			1	2016-09-14 00:00:00		2	0			0
245	0	1	2		64	1	2						0		0																			1	1	2016-09-11 00:00:00	2016-09-12 00:00:00	0			1	2016-09-12 00:00:00	2016-09-12 00:00:00		0			0
246	0	1	2		48	1	1					4	1	Amstel Amsterdam	0																			0
247	0	1	2		106	0						2	1	Toolenburger Plas	0																			0
248	0	1	2		57	1	1					0	1	Cap d'Ail aug en sept	1	Frankrijk																		0
249	0	1	2		40	1	1					7	1	7-9 / Maastricht 'Grindgat	0																			0
250	0	1	3		50	1	1						0		1	Chicago																		0
251	0	1	2		65	0						1	1	5-9-2016 Roeivereniging RIC Amsterdam	0																			0
252	0	1	2		63	1	1					2	0		0																			1	0			0			1	2016-09-12 00:00:00	2016-09-13 00:00:00		0			0
253	0	1	2		49	1	1					0	0		0																			1	0			0			0				0			0
254	0	1	2		49	1	2					2	1	laatste training	0																			0
255	0	1	2		60	1	1					3	1	ijburg	1	mexico																		1	1	2016-09-15 00:00:00		0			0				0			0
256	0	1	2		70	1	2					3	1	Amsterdamse Bos, kanovijver	0																			0
257	0	1	2		63	1	2					2	1	Amstel en Spaarne	0																			0
258	0	1	2		45	0							1	Dagelijks in Ijsselmeer	0																			0
259	0	1	2		67	1	1						0		0																			0
260	0	1	2		48	1	2					4	0		0																			0
261	0	1	2		52	0						0	0		1	Luxemburg																		0
262	0	1	2		60	1	1					3	1	loosdrechtse plassen	0																			0
263	0	1	3		62	1	1						1	Waddenzee	0																			0
264	0	1	2		80	1	1						0		0																			0
265	0	1	2		45	1	2					2	1	7 sept dode zijarm IJssel bij De Steeg	0																			0
266	0	1	2		41	1	1					5	1	Cologne	0																			0
267	0	1	2		75	0						5	1	9.9.2016 Nieuwe Meer	0																			0
268	0	1	2		29	0						2	0		0																			0
269	0	1	2		65	1	2					3	1	05-09-2016 Amstel	0																			0
270	0	0											0		0																			0
271	0	0											0		0																			0
272	0	1	2		65	1	1					2	0		0																			0
273	0	0											1	Ijburg	0																			0
274	0	1	2		64	0						1	1	Ankeveen Spieghelplas 4-9-2016 en Amstel bij RIC 05-09-2016	0																			0
275	0	1	2		69	0						2	0		1	Bonaire																		0
276	0	0											0		0																			0
277	0	1	2		100	1	1						0		0																			1	0			0			1	2016-09-12 00:00:00	2016-09-13 00:00:00		0			0
278	0	1	2		52	1	2						1	maandag 5 september, amstel	1	Spanje																		0
279	0	1	2		57	1	2					1	0		0																			0
280	0	1	2		40	1	2					0	0		0																			0
281	0	1	2		34	1	1					3	1	Amstel	0																			0
282	0	1	2		35	1	1					4	0		0																			0
283	0	1	2		60	1	2						0		0																			0
284	0	1	2		53	0							0		0																			0
285	0	1	2		67	0						20	1	Westpolderplas	0																			1	0			0			1	2016-09-14 00:00:00	2016-09-15 00:00:00		0			0
286	0	1	2		85	1	2						0		0																			0
290	0	1	2		64	1	1					3	1	5 september, RIC Amsterdam(Amstel)	0																			0
289	0	1	2		42	0						2	1	paterswoldse meer	0																			0
291	0	1	2		56	1	1					4	1	9/11 berkendonk Helmond	0																			0
292	0	1	2		52	1	1					0	1	8-11-2016 Waarland	0																			0
294	0	1	2		33	1	1						1	Week van 5/9-9/9 - Amsterl Rivier (Marten Luther King Park)	1	Schotland																		0
295	0	1	2		70	1	2					10	1	5-9 de kikker te Groenekan	0																			0
296	0	0											0		0																			0
297	0	1	2		56	1	2					2	0		0																			0
299	0	1	2		75	1	1					0	0		0																			0
300	0	1	2		48	1	2					1	0		0																			1	1	2016-09-14 00:00:00	2016-09-15 00:00:00	0			0				0			0
301	0	0											0		0																			0
302	0	1	2		44	1	1						0		0																			0
303	0	0											0		0																			0
304	0	1	2		57	0						1	1		0																			0
305	0	0											0		0																			0
306	0	1	2		60	1	1						0		0																			0
307	0	1	2		31	0						10	1	Oosterplas Bloemendaal 10-09-2016	0																			1	0			0			1	2016-09-13 00:00:00	2016-09-16 00:00:00		0			0
308	0	1	2		39	1	1					4	0		0																			1	0			0			0				0			0
309	0	0											0		0																			0
310	0	0											0		0																			0
311	0	1	2		58	1	1						1	02-09 Nieuwegein	0																			0
312	0	1	2		58	1	1					6	0		0																			0
313	0	1	2		69	0							1	5 sept in de Amstel	0																			0
314	0	1	2		38	1	1					2	1	8-9-2016 Zeumeren	0																			1	0			0			1	2016-09-16 00:00:00	2016-09-19 00:00:00		0			0
315	0	1	2		41	1	1					0	1	5 sept in Amstel	0																			0
316	0	1	2		34	1	1					25	1	Bosbaan en IJburg	0																			0
317	0	1	2		60	1	1					5	1	Kanaal van Steenhoek	0																			0
318	0	0											0		0																			0
319	0	1	2		68	0						0	0		0																			1	0			0			0				0			0
320	0	1	2		56	1	1					2	1		0																			0
321	0	1	2		49	1	2					3	1	Amstel, training op maandag van te voren	0																			0
322	0	1	2		44	0						0	0		0																			0
324	0	1	2		69	0						2	1	05-09 RIC	0																			0
325	0	1	2		43	1	2					6	1	6 september , loosdrechtse plassen langs de N201	0																			0
326	0	0											0		0																			0
327	0	1	2		67	0						10	1	vakantie Eeigische Zee iedere dag	1	Griekenland																		1	0			0			1	2016-09-12 00:00:00	2016-09-13 00:00:00		0			0
328	0	1	2		63	1	2					3	1	5 september, Amstel	0																			0
329	0	0											0		1	engeland																		0
330	0	1	2		49	1	2					0	1	kagerplassen	0																			1	0			0			0				0			0
331	0	1	2		34	0						15	1	10-08-16 Bullewijk Ouderkerk aan de Amstel	0																			0
332	0	1	2		51	1	1					1	0		0																			0
333	0	1	2		61	1	1					3	0		0																			1	1	2016-09-18 00:00:00	2016-09-19 00:00:00	0			0				0			0
334	0	1	2		45	0						3	1	vlietland op de 5e	0																			0
335	0	1	2		48	1	1					2	1	5 Sept 2016 in de Amstel bij RIC	0																			0
336	0	1	2		49	0						4	1	haven walsoorden	0																			0
337	0	0											1	05-09-2016, Haarlemmermeersebos	0																			0
338	0	0											0		0																			0
339	0	1	2		60	0						25	1	zee, amstel, tig keer	0																			0
340	0	1	2		78	1	1						0		0																			0
341	0	1	2		34	1	1						0		0																			0
342	0	1	2		75	1	1					8	1	Oud-Alblas 7 sept	0																			0
343	0	1	2		61	1	1					0	0		0																			0
344	0	1	2		65	1	1					3	1	4-9-2016, goingarijp	1	Zwitserland																		0
345	0	1	2		67	0							0		0																			0
346	0	1	2		70	1	1						1	Henschotermeer Woudenberg	1	Duitsland																		0
347	0	0											0		0																			0
348	0	1	2		61	1	1						0		0																			0
349	0	1	2		63	1	2						0		0																			0
350	0	1	2		85	0						4	1	De Nieuwe Meer	0																			0
351	0	1	2		45	1	1					10	1	4-09-2016 de Eem (Amersfoort)	0																			0
352	0	1	2		80	1	2						0		0																			1	0			0			0				0			0
353	0	1	2		34	1	1					20	1	ijburg 12 september	1	Zuid Africa																		0
354	0	1	2		64	1	1					1	1	Zwaansmeer, uitgeest 8 september	0																			0
355	0	0											0		0																			0
356	0	1	2		86	1	2						1	05-09-2016; Roeivereniging Ric Amstel	1	Frankrijk																		0
357	0	1	2		73	1	2						0		0																			0
358	0	0											0		0																			1	0			1	2016-09-14 00:00:00	2016-09-15 00:00:00	1	2016-09-14 00:00:00		4	0			0
359	0	1	2		115	1	2					0	1	haarlemmermeersche bos	0																			0
360	0	0											0		0																			0
361	0	1	2		50	1	2					1	1	Amstel rivier	1	UK																		0
362	0	1	2		42	1	1					2	1	Toolenburgerplas Hoofddorp 7/9/16	0																			0
363	0	1	2		99	1	2					6	1	egmonderbinnenvaart 6/9	0																			0
364	0	1	2		52	1	1					10	1		0																			0
365	0	1	2		61	0						4	1	Amstel, 5 september 2016	0																			0
366	0	1	2		50	1	1					6	0		0																			0
367	0	1	2		65	0						2	1	8-09 Bodensee (duitsland)	1	woon in Duitsland																		0
368	0	1	2		62	1	1					2	0		0																			1	1	2016-09-11 00:00:00	2016-09-13 00:00:00	1	2016-09-11 00:00:00	2016-09-13 00:00:00	1	2016-09-11 00:00:00	2016-09-13 00:00:00		0			0
369	0	1	2		54	1	2						0		0																			0
370	0	1	2		73	1	1					4	1	Haarlemmermeers bos	0																			0
371	0	1	2		60	0						4	0		1	frankrijk																		0
372	0	1	2		120	0							1	training Sept 5 - Amstel	0																			0
373	0	1	2		55	1	1					5	1	29-9 amstel	0																			0
374	0	1	2		49	0						10	1	8 september	0																			0
375	0	1	2		58	1	1					6	0		0																			0
376	0	0											0		0																			0
377	0	1	2		61	1	1					8	1	4 sept in de Amstel	1	UK																		1	0			0			0				0			0
378	0	1	2		80	1	2					6	0		0																			0
379	0	0											0		0																			0
380	0	0											0		0																			1	1	2016-09-14 00:00:00	2016-09-18 00:00:00	0			0				0			1	2016-09-14 00:00:00
381	0	1	2		85	0						0	1	Spiegelplas, 6/9/2016	1	Peru																		0
382	0	0											0		1	Duitsland																		0
383	0	1	2		65	1	1					5	1	Westeinder	0																			0
384	0	1	2		71	1	1						1	5-9-2016 Amstel	0																			0
385	0	1	2		60	1	1						0		0																			0
386	0	1	2		55	1	2						0		0																			0
387	0	1	2		50	0						3	1	5 sept Amstel	0																			0
388	0	1	2		70	0						7	1	5 september, ric Amsterdam	0																			0
389	0	0											1	Bled, Slovenie, 2,3 en 4 sept	1	Slovenie via Frankfurt airport																		0
390	0	1	2		56	1	1					8	0		0																			0
391	0	1	2		35	0							0		1	London																		0
392	0	1	2		70	1	2					1	1	08-09-2016	0																			0
393	0	0											0		0																			1	0			0			0				0			0
394	0	1	2		86	1	2						0		0																			0
395	0	1	2		58	1	1					3	1	5 sept. Amstel	0																			0
396	0	0											0		0																			0
397	0	1	2		54	1	2						0		0																			1	0			0			1	2016-09-11 00:00:00	2016-09-13 00:00:00		0			0
398	0	0											1	Dagelijks in de Ertshaven	0																			0
399	0	1	2		69	1	2					1	1	5 September 2016, Amstel	0																			1	0			0			1	2016-09-12 00:00:00	2016-09-14 00:00:00		0			0
400	0	1	2		51	1	1						1	Amstel (CS training)	0																			0
401	0	1	2		43	1	1					0	0		0																			0
402	0	1	2		73	1	1					6	1	8 en 9 sept zee	0																			0
403	0	0											0		0																			0
404	0	1	2		51	1	2					8	1	10-09 eiland van Maurik	0																			1	0			0			1	2016-09-11 00:00:00	2016-09-13 00:00:00		0			0
405	0	1	2		60	1	1					15	0		0																			0
406	0	1	1		45	1	1						1	9-11: de vaart in assendelft 3keer en 2 keer in de amstel	0																			0
407	0	1	2		75	1	2						1	Amstel 4 september	0																			1	1	2016-09-17 00:00:00		0			0				0			0
408	0	1	2		65	0						12	0		0																			0
409	0	1	3		61	1	1						1	amstel berlagebrug	0																			0
410	0	1	2		62	1	1					5	1	Berkendonck, Helmond. 7 sept.	0																			1	0			0			1	2016-09-13 00:00:00	2016-09-19 00:00:00		0			0
411	0	1	2		66	1	1						0		0																			0
412	0	1	2		65	1	2						1	Rietplas houten, 4 september	0																			0
413	0	1	2		38	1	2						1	Amstel; ACS training	0																			0
414	0	1	2		65	1	1						0		1	Frankrijk en Belgie																		0
415	0	1	2		120	1	1					1	1	Amstel 29.8. en 5.9.	0																			0
416	0	1	2		0	1	1						0		0																			0
417	0	1	2		38	1	1					10	0		0																			0
418	0	0											0		0																			0
419	0	0											0		0																			0
420	0	1	2		65	1	1					8	1	6-9-2016, slagbaai, diemen	0																			0
422	0	1	2		91	1	1						1	Amstel 5 september 2016 bij de training van ACS	0																			1	0			0			0				0			0
424	0	1	2		65	1	1					1	0		0																			1	0			0			0				0			0
425	0	0											0		0																			0
426	0	1	2		75	1	1					0	0		0																			0
427	0	0											0		0																			0
428	0	1	2		42	1	1					12	0		0																			0
429	0	1	2		79	1	2					7	1	Amstel	0																			0
430	0	1	2		1.06	1	2						0		0																			0
431	0	1	2		55	0						3	1	Kennermer duinen 7-9-2016	0																			0
432	0	1	2		95	1	1					4	1	1 sept. amstel en 3 sept. vinkeveense plassen	0																			0
433	0	1	2		75	1	2					8	1	Trainingen ric	0																			0
434	0	1	2		57	1	1					0	1	5-9-2016 RIC training	0																			0
435	0	1	2		57	0							1	29 augustus	0																			0
436	0	0											0		0																			1	0			0			0				0			0
437	0	0											0		0																			0
438	0	0											0		0																			0
439	0	0											0		0																			0
440	0	0											0		0																			0
441	0	1	2		66	1	1					6	0		0																			1	0			0			0				0			0
442	0	1	2		50	1	1					4	1	Bison baai, Nijmegen, 7 september	0																			1	0			0			1	2016-09-14 00:00:00	2016-09-15 00:00:00		0			0
443	0	1	2		73	1	1					2	1	Leidsevaart hillegom	0																			0
444	0	1	2		77	1	1					0	1	4-09-2016 de zee van hoek van hollans	0																			0
445	0	1	2		60	1	1					3	0		0																			0
446	0	1	2		51	1	2					2	0		1	Frankrijk																		0
447	0	1	2		66	1	1					1	1	29 augustus	0																			0
448	0	1	2		104	1	2					1	1	In de Amstel 29 aug	0																			0
449	0	1	2		60	1	2					1	1	9 september in het kanaal bij Waarland	0																			0
450	0	1	2		57	1	2						1	De city swim training op maandag 5 sep	0																			0
451	0	1	2		55	1	1					4	1	5 sept, rijkerswoerdse plas arnhem	0																			0
452	0	1	2		63	1	1					4	0		0																			0
453	0	0											0		0																			0
454	0	1	2		59	1	2					24	1	dwars wetering leiderdorp 8 en 10 september 2016	0																			0
455	0	1	2		60	1	1						0		0																			0
456	0	1	2		52	1	2					10	0		0																			0
457	0	1	2		64	1	1					0	1	5-9 Amstel	0																			0
458	0	1	2		75	0						4	1	loosdrechtse plassen 30 augustus	0																			0
460	0	1	2		53	1	1					4	0		0																			1	0			0			0				0			1	2016-08-29 00:00:00
461	0	1	2		105	0							0		1	Spanje																		0
462	0	1	2		105	1	1						0		0																			0
463	0	1	2		44	1	1					5	0		0																			0
464	0	1	2		59	1	1					6	1	8 sept leiderdorp	0																			0
465	0	1	2		50	0						3	0		0																			0
466	0	1	2		53	1	1					4	1	9 sept 2016, IJzeren Man in Vught	0																			0
467	0	1	2		59	1	1						0		0																			0
468	0	1	2		51	1	2					8	1	Haarlemmermeerse bos	0																			0
469	0	1	2		67	0						4	1	30-8 t/m8-9 samos griekenland	1	griekenland																		1	0			0			1	2016-09-12 00:00:00		1	0			0
470	0	1	2		73	0						0	0		0																			1	1	2016-09-13 00:00:00	2016-09-16 00:00:00	0			0				0			0
471	0	1	2		64	1	1						0		0																			0
473	0	1	2		64	1	1					4	1	05-09-2016, Amstel	0																			0
474	0	1	2		60	1	2					1	1	5-09-2016, Amstel	0																			1	1	2016-09-13 00:00:00	2016-09-16 00:00:00	1	2016-09-13 00:00:00	2016-09-14 00:00:00	1	2016-09-13 00:00:00	2016-09-14 00:00:00		0			1	2016-09-13 00:00:00
475	0	1	2		56	1	2					1	1	aug zee en nwe meer	0																			0
476	0	1	2		58	0							0		0																			0
477	0	1	2		50	1	1					2	1	Bisonbaai Ooij1 september 2016	0																			1	0			0			1	2016-09-12 00:00:00	2016-09-12 00:00:00		0			0
479	0	1	2		65	0							0		0																			0
480	0	0											0		0																			0
481	0	1	2		40	1	1					10	0		0																			0
482	0	1	2		54	1	2					1	1	08-09-2016 bosbaan amsterdam	0																			0
483	0	1	2		60	1	1					30	1	Amsterdam city training in Amsterdam	0																			0
484	0	1	2		67	1	1					20	1	de maandag ervoor in de Amstel	0																			0
485	0	1	1		19	1	1						1	De Leede Warmond	0																			0
486	0	0											1	zeeland, augustus	0																			0
487	0	0											0		0																			0
488	0	1	2		58	1	1						1	4 sept. Bussloo	0																			0
489	0	1	2		56	1	1					8	1	2 keer in Bussloo Wilp Achterhoek	0																			1	0			0			0				0			0
490	0	1	2		47	0							0		0																			0
491	0	1	2		61	1	1					0	0		0																			0
492	0	1	2		50	1	1						0		0																			0
493	0	1	2		60	0						2	1	Amstel met training	0																			0
494	0	1	2		50	1	1						0		0																			0
495	0	1	2		78	1	2					3	1	01-09-2016	0																			1	0			0			0				0			0
496	0	1	2		77	1	2					20	1	Drachten	0																			0
497	0	1	3		45	0							0		0																			0
498	0	1	2		41	1	1						0		0																			0
499	0	1	2		84	0							0		0																			0
500	0	1	2		90	1	2					5	0		0																			0
502	0	1	2		59	1	2						0		0																			0
503	0	1	2		45	1	1						0		0																			0
504	0	1	2		52	0						10	1	Amstel, roeivereniging ric	0																			0
505	0	1	2		82	1	2					0	1	Amstel 29/08	1	Israel Italië																		0
506	0	0											0		0																			0
507	0	1	2		62	1	1					3	0		0																			1	0			0			1	2016-09-12 00:00:00	2016-09-17 00:00:00		0			0
508	0	0											1	10-09 Bussloo	0																			0
509	0	1	2		60	1	2					6	1	Thorn, 10,12,	0																			0
510	0	1	2		75	1	2					1	1	05-09-2016	0																			0
511	0	1	2		120	0						6	1	de Amstel	0																			0
512	0	1	2		59	1	1					10	0		0																			0
513	0	0											0		0																			0
514	0	1	2		60	0						10	1	Oefenen al 3 maanden in de kikker Groenekan	0																			0
515	0	1	2		72	1	2					2	1	Wijthmenerplas te Zwolle (de 2 woensdagen voor de City Swim)	0																			1	1	2016-09-11 00:00:00		0			0				0			0
516	0	0											1	Zee	0																			0
517	0	1	2		69	1	1					2	1	Berkel zutphen	1	Italië																		0
518	0	1	2		50	1	2						1	Vecht Nederhorst den berg	0																			0
519	0	0											0		0																			0
520	0	1	2		57	1	1					1	0		0																			0
521	0	1	2		44	1	1					1	0		0																			0
522	0	1	2		53	1	1						1	Griekenland	1	Griekenland																		0
523	0	1	2		80	1	2					0	0		0																			0
524	0	1	2		63	1	2					4	0		0																			1	1	2016-09-11 00:00:00	2016-09-12 00:00:00	0			0				0			0
525	0	1	2		58	0						8	1	5 sept. Amstel Amsterdam	0																			0
526	0	1	2		38	0						4	1	Lombok, zee	1	Indonesie																		0
527	0	1	2		82	0						3	1	07-09-16 down under Nieuwegein	0																			0
528	0	1	2		116	1	1						0		0																			0
529	0	1	2		65	0						10	0		1	Frankrijk																		0
530	0	1	2		90	1	2						1	08-09 Amsterdamse bos	0																			0
531	0	1	2		53	1	1					6	1	Betuwestrand Beesd	0																			0
533	0	0											0		0																			0
534	0	1	2		45	1	1					3	0		0																			0
535	0	1	2		34	1	2					6	1	RIC, Amstel	1	UK																		0
536	0	1	2		63	1	1					0	0		0																			0
537	0	0											1	Vlissingen/Westerschelde 08-09-16	1	Noorwegen																		0
538	0	1	2		75	1	1						0		0																			1	0			0			0				0			0
539	0	1	2		66	1	1					0	0		0																			0
540	0	1	2		60	1	2					4	0		0																			1	0			0			1	2016-09-14 00:00:00	2016-09-16 00:00:00		0			0
541	0	1	2		43	1	2						0		0																			0
542	0	1	2		86	0						0	1	De hoge vaart in Almere 3 September	0																			0
543	0	0											0		0																			0
544	0	1	2		100	1	2						0		0																			0
545	0	1	2		64	1	2					6	1	training Amstel	0																			1	0			0			0				0			0
546	0	1	2		75	1	2					4	1	7sept Warder	0																			0
547	0	1	2		75	1	2						0		0																			1	1	2016-09-11 00:00:00		0			0				0			0
548	0	1	2		75	1	2					6	1	5 sep Amstel	0																			1	0			0			1	2016-09-11 00:00:00		20	0			0
549	0	1	2		90	0							0		0																			0
550	0	0											0		0																			0
551	0	0											0		0																			1	0			0			0				0			0
552	0	1	2		43	1	2					5	1	Haringvliet 3/9	0																			0
553	0	0											0		0																			0
554	0	0	2		113	1	2					8	0		0																			1	0			0			0				0			0
555	0	0	2		68	1	2					0	0		0																			1	0			0			0				0			0
556	0	0	2		70	1	1					5	1	7 spetember , vennemeer	0																			0
557	0	0	2		50	1	1					6	1	4 & 7 september	0																			0
558	0	0	2		70	1	1					2	1	4 September, Bosbaan Amsterdam	0																			0
560	0	0	2		80	1	1						0		0																			1	0			0			0				0			0
561	0	0	2		37	1	2					2	0		0																			0
562	0	0											0		0																			0
564	0	1	2		58	0						2	1	Amstel 05-09-2016	0																			0
565	0	1	2		89	0						20	1	Nauernasche Vaart/Westzaan. 8/9	0																			0
566	0	1	2		48	0						5	0		0																			0
567	0	1	2		60	1	2					5	1	toolenburgplas juli en augustus	0																			0
568	0	0											0		0																			0
569	0	1	2		55	0						10	1	3 sept in Zeeland	0																			0
571	0	1	2		60	1	2					3	0		1	Hong Kong																		1	0			0			1	2016-09-11 00:00:00	2016-09-13 00:00:00		0			0
572	0	1	2		56	1	1					5	0		0																			0
573	0	1	2		61	1	2					1	1	02092016kralings zwembad	0																			0
574	0	1	2		65	1	2					12	1	Sloterplas eke vrijdag bijna	0																			0
576	0	1	2		85	1	1					0	0		0																			0
577	0	0											0		0																			0
578	0	1	2		68	0							1	5 september Amstel	0																			0
579	0	0											0		0																			0
580	0	1	2		80	1	2						0		0																			1	1	2016-09-14 00:00:00	2016-09-17 01:00:00	0			0				0			0
581	0	0											0		0																			0
582	0	1	2		69	1	2					4	0		0																			0
583	0	1	2		58	1	1						0		0																			0
584	0	0	2		49	1	1						1	Amstel 5 sept	0																			0
585	0	1	2		71	1	2					3	1	Twiske	0																			0
586	0	0											0		0																			0
587	0	1	2		50	1	1						1	ijselmeer 5 -9-2016	0																			0
589	0	1	2		47	1	1					0	0		0																			0
591	0	0											1		1	Frankrijk																		0
592	0	0											0		0																			0
593	0	1	2		73	0						0	0		0																			0
594	0	0											0		0																			0
595	0	0											0		0																			0
596	0	1	2		63	1	1					15	1	10-09-16 Zutphen	1	Duitsland																		1	0			0			1	2016-09-12 00:00:00		1	0			0
597	0	1	2		52	1	1					10	0		0																			0
598	0	0											0		0																			0
599	0	0											0		0																			0
600	0	1	2		55	1	2						0		0																			0
601	0	0											0		0																			1	0			0			1	2016-09-17 00:00:00	2016-09-18 00:00:00		0			0
602	0	0											0		0																			0
603	0	1	2		62	1	1					1	0		0																			0
604	0	1	2		48	0							0		0																			0
605	0	1	2		55	1	1						0		0																			0
606	0	1	2		75	1	1					3	0		0																			0
607	0	1	2		65	1	1						0		0																			0
608	0	0											0		0																			0
609	0	1	2		67	1	2					3	0		1	Belgie																		0
610	0	1	2		60	1	1					10	1	ACS training in Amstel	0																			0
611	0	0											0		0																			0
612	0	0											0		0																			0
613	0	0											0		0																			0
614	0	1	2		55	1	1						0		0																			0
615	0	1	2		57	1	1						1	05-09-2016, Amstel	0																			1	0			0			0				0			0
616	0	1	2		78	1	1					0	0		0																			0
617	0	1	2		50	1	2					0	0		0																			0
618	0	1	2		67	0						3	1	Vegelinsoord 7 sept	0																			0
619	0	1	2		48	1	1						1	Indonesië augustus en september	1	Indonesië																		0
620	0	0											0		1	Hongarije																		0
621	0	1	2		60	0						25	1	07-09-2016 Zwanenmeer Huissen	0																			0
622	0	0											0		0																			0
623	0	1	2		66	0						0	0		0																			0
624	0	1	2		90	1	2					10	1	31 aug. Uiterwaarde Deventer Ijssel	0																			0
625	0	0											0		0																			0
627	0	1	2		43	1	1					3	0		1	Marokko																		0
628	0	1	2		55	1	1					0	1	Bij trainingsavond aan de Amstel ma 5 sept	0																			0
629	0	1	2		33	1	1					16	1	Iijswim en spiegelplas	0																			0
630	0	0											0		0																			0
631	0	1	2		80	1	1						1	28 aug /5 sept	0																			0
632	0	1	2		59	1	1						0		0																			0
633	0	0											0		0																			0
634	0	0											0		0																			0
635	0	1	2		39	1	1					8	0		0																			0
636	0	0											0		0																			0
637	0	1	2		34	1	1					10	1	9/9 Het Wed	0																			0
638	0	1	2		62	1	2					1	1	Groenekan	0																			0
639	0	0											0		0																			0
640	0	1	2		62	1	2					20	1	Bosbaanswim	0																			1	0			0			0				0			0
641	0	1	2		65	1	1					2	0		0																			0
642	0	1	2		39	1	2					2	0		0																			0
643	0	1	2		56	1	2					4	1	Maarseveense plassen	0																			0
644	0	1	2		44	0						4	1	7-september, Vlietlanden Leidschendam	0																			0
645	0	0											0		0																			0
646	0	1	2		80	1	1					0	0		0																			0
647	0	1	2		87	1	1					2	0		0																			0
648	0	1	2		47	0						1	0		0																			0
650	0	1	2		70	1	2					0	1	Nesselande	1	Engeland																		0
651	0	1	2		46	0							1	ACS training RIC 5/9/11	0																			0
652	0	1	2		34	0						6	0		0																			0
653	0	1	2		66	1	1					1	0		0																			0
654	0	0											0		0																			0
655	0	1	2		100	0							0		0																			0
656	0	1	2		56	1	2					0	1	meerdere malen gedurende de week ervoor in de nederrijn bij wageningen en de dag voor de city swim 1 keer in de amstel vlak bij snelweg ring Amsterdam	0																			0
657	0	1	2		57	0							1	14 entrepot Dock	0																			0
658	0	1	2		53	1	1					20	1	Zwarte Plasje & Rotte Rotterdam, week voorafgaand aan ACS	0																			0
659	0	1	2		60	0						2	1	ijburg	0																			0
660	0	1	2		65	0						0	1	5-9-2016	0																			0
661	0	0											0		0																			0
662	0	1	2		65	0						4	1	29 aug 2016	0																			0
663	0	1	2		50	0							0		0																			0
664	0	0											0		0																			0
665	0	1	2		64	1	2					4	1	4 september	0																			1	0			0			0				0			0
666	0	1	2		87	1	2						0		0																			0
667	0	0											0		0																			0
668	0	1	2		67	1	2					5	1	Reeuwijkse plassen, juli en augustus	0																			1	0			0			1	2016-09-12 00:00:00	2016-09-12 00:00:00		0			0
669	0	1	2		72	0							0		1	Turkije																		0
670	0	1	2		75	1	1					0	0		0																			1	0			0			0				0			0
671	0	0											0		0																			0
672	0	1	2		40	0							0		1	Duitsland																		0
673	0	1	2		57	1	2					0	0		0																			0
674	0	0											0		0																			0
675	0	0											0		0																			0
676	0	1	2		52	1	1					6	1	10 sep. Loosdrecht	0																			0
677	0	1	2		67	1	2					2	0		1	Spanje, mallorca																		1	1	2016-09-16 00:00:00	2016-09-18 00:00:00	0			0				0			0
678	0	1	2		65	1	1					3	1	8 september, Zeumeren	0																			1	0			0			0				0			0
680	0	0											0		0																			0
681	0	1	2		85	1	2					0	1	Ric- botencentrum	0																			0
682	0	1	2		49	1	1					6	1	5-9-16 Amstel	0																			1	1	2016-09-14 00:00:00	2016-09-15 00:00:00	0			0				0			0
683	0	0	2		120	1	1					1	1	Bosbaan	0																			0
685	0	0											0		0																			0
686	0	0											0		0																			0
687	0	0											0		0																			0
688	0	1	2		48	1	2					0	0		1	Duitsland																		0
689	0	1	2		30	1	1						0		0																			0
690	0	1	2		37	1	2					14	1	7 sept haarrijnseplas	0																			1	0			0			1	2016-09-12 00:00:00	2016-09-18 00:00:00		1	2016-09-11 00:00:00	2016-09-13 00:00:00	0
691	0	1	2		61	1	2						0		1	Italie																		0
693	0	1	2		33.2	1	1					4	1	Amstel	0																			1	0			0			1	2016-09-12 00:00:00	2016-09-16 00:00:00		0			0
694	0	0											0		0																			0
695	0	1	2		55	0						4	1	5 september Amstel RIC	0																			0
696	0	1	2		50	1	1					2	0		0																			0
697	0	1	2		54	1	1					4	1	6 september, de rietplas Houten	0																			0
698	0	1	2		1.08	1	2					3	1	Aug2016 corfu in zee	1	Spanje																		0
699	0	1	2		39	0							0		1	België																		0
700	0	1	2		67	0						4	1	Gorinchem	0																			0
701	0	0											0		0																			0
702	0	1	2		59	1	1					1	0		0																			0
703	0	1	2		58	1	2					3	0		0																			0
704	0	1	2		44	1	1					2	1		0																			0
705	0	0											0		1	Italië																		0
706	0	0											0		0																			0
708	0	1	2		35	1	2					3	1	5-9, Amstel bij RIC	0																			1	0			0			0				0			0
709	0	0											1	IJburg 10-11 september	0																			0
710	0	1	2		83	0						4	1	7-9-2016 Kanaal van Steenenhoek	0																			0
711	0	1	2		70	0						2	0		0																			0
712	0	1	2		67	1	1					1	1	Portengen in de vaart	0																			0
713	0	1	2		60	0						10	1	IJ, diverse keren	0																			0
714	0	1	2		53	1	1						0		0																			0
715	0	1	2		60	1	2					4	1	31-08-2016	0																			1	0			1	2016-09-16 00:00:00	2016-09-19 00:00:00	1	2016-09-16 00:00:00		2	1	2016-09-16 00:00:00	2016-09-19 00:00:00	0
716	0	1	2		34	0						21	1	7-9-2016, Oude veer, Anna Pauwlona	0																			0
717	0	0											0		0																			0
718	0	1	2		90	1	1					4	1	Maarssen	0																			0
719	0	0											0		0																			0
721	0	0											0		0																			0
722	0	1	2		80	1	1					1	0		0																			0
723	0	0											0		0																			0
724	0	1	2		67	1	1						0		0																			0
725	0	1	2		68	1	1					3	1	Amstel	0																			0
726	0	0											0		0																			0
727	0	1	2		67	0						7	0		0																			0
728	0	1	2		69	1	1					4	0		0																			1	0			0			1	2016-09-13 00:00:00	2016-09-17 00:00:00		0			0
729	0	1	2		50	1	2					0	1	4-9-2016 Vecht	0																			0
731	0	0											0		0																			0
732	0	1	2		37	0						20	1	5 sep Amstel	0																			0
733	0	1	2		43	1	1					2	0		0																			1	0			0			0				0			0
734	0	0											0		0																			0
735	0	0											1	Almere weerwater 11 september	0																			0
736	0	1	2		42	0						0	1	08-09-16, schagen de wiel	1	Spanje																		0
737	0	1	2		61	1	1					2	0		0																			0
739	0	1	2		39	1	1					5	1	10 augustus, de Zaan.	0																			0
740	0	1	2		50	1	1					3	1	Het Wed, Bloemendaal/Haarlem	0																			0
741	0	1	2		80	0							0		0																			0
742	0	1	2		34	1	2					25	1	6 september, Ijburg Steigereiland	0																			0
743	0	0											0		0																			0
744	0	0											0		0																			0
745	0	1	2		70	1	1						0		1	Ethiopië																		1	1	2016-09-18 00:00:00	2016-09-19 00:00:00	0			0				0			0
746	0	1	2		55	1	2					2	1	Donderdag 8 september, Galderse meren (Breda)	0																			0
747	0	1	2		69	0						6	1	Training bij ric 5 sep	0																			0
748	0	1	2		70	1	2						1	Rotte, 8 september	0																			1	0			0			1	2016-09-12 00:00:00	2016-09-16 00:00:00		0			0
749	0	1	2		73	1	2					0	1	Twiske 28 augustus	0																			0
750	0	0											0		0																			1	0			0			0				0			0
751	0	1	2		75	0							0		0																			0
752	0	1	2		36	1	2					0	0		0																			0
753	0	0											0		0																			0
755	0	1	2		78	1	1					1	1	Plasmolen 08-09	0																			0
756	0	0											0		0																			1	0			0			0				0			0
757	0	0											0		1	Duitsland																		0
758	0	1	2		52	1	2						0		0																			1	1	2016-09-13 00:00:00	2016-09-16 00:00:00	0			0				0			1	2016-09-13 00:00:00
759	0	1	2		74	0						3	0		0																			0
760	0	1	2		57	1	2					4	1	Amstel	0																			1	0			0			0				0			0
761	0	1	2		60	0						2	0		0																			0
762	0	1	2		58	1	1						1	Amstel, 05-09-2016	1	Polen																		0
763	0	1	2		55	0							0		0																			1	0			0			0				0			0
764	0	1	2		42	0						0	0		0																			0
765	0	0											0		1	Frankrijk																		0
766	0	1	2		53	1	1					2	0		0																			0
767	0	1	2		103	1	2					3	1	5 september amstel	0																			0
768	0	0											0		0																			0
769	0	0											1	Frankrijk Dordogne	1	Frankrijk																		0
770	0	1	2		46	1	1					3	0		1	Duitsland en Frankrijk																		0
771	0	1	2		80	1	2						1	Amstel 5 sept	0																			0
772	0	0											1	Toolenburgse plas 1 september	1	België																		0
773	0	1	2		69	1	1					0	0		1	Oostenrijk																		0
774	0	1	2		53	1	2					20	1	6 september, Haarrijnse Plas Utrecht	0																			0
775	0	1	2		53	0						0	0		1	Denemarken																		0
776	0	1	2		78	0						0	1	5 sep Amstel bij RIC	0																			0
777	0	0											0		0																			0
780	0	0											0		0																			0
781	0	1	2		110	1	1					4	1	7 sept in Loosdrecht	0																			0
782	0	1	2		68	1	1						1	Amstel, 5-9	0																			1	0			0			0				0			0
783	0	0											0		0																			0
784	0	1	2		75	1	1						0		0																			0
787	0	1	2		77	1	1						0		0																			0
788	0	1	2		123	1	1						0		0																			0
789	0	1	2		50	0						24	0		0																			0
790	0	1	2		64	1	1					1	1	IJsselmeer	0																			1	0			0			0				0			0
791	0	1	2		59	1	1					1	0		0																			0
792	0	1	2		67	1	1					10	0		0																			0
793	0	0											0		0																			0
794	0	1	2		45	0						6	0		0																			0
795	0	1	2		44	0						10	0		0																			0
796	0	1	2		77	1	2						0		1	Marokko																		1	1	2016-09-11 00:00:00	2016-09-12 00:00:00	0			1	2016-09-11 00:00:00		2	0			1	2016-09-11 00:00:00
797	0	0											0		0																			0
798	0	0											0		1	indonesie																		1	1	2016-09-16 00:00:00		0			0				0			1	2016-09-16 00:00:00
799	0	1	2		75	1	1						1	9-11-16 nerona, italie	1	italie																		0
800	0	1	2		63	1	1					2	0		0																			0
801	0	1	2		36	0						30	1	dokkum 04-09 ijsselmeer09-09	0																			0
802	0	1	2		73	1	2						0		0																			1	0			0			0				0			0
803	0	1	2		70	1	1					1	1	Amstel	0																			1	0			0			1	2016-09-12 00:00:00	2016-09-14 00:00:00		0			0
804	0	1	2		55	1	1					0	1	5-9-2016 Amstel	0																			1	0			0			0				0			0
805	0	1	2		65	0						0	1	9/9 Toolenburgseplas	0																			0
806	0	1	2		60	1	1					8	1	Binnenmaas	0																			0
807	0	1	2		85	1	1					1	0		0																			0
808	0	1	2		1.1	0						3	1	etten-leur westpolderplas	1	Frankrijk																		0
809	0	0											0		0																			0
810	0	1	2		55	1	1						0		0																			0
811	0	1	2		44	1	1					26	1	07-09 Spaarnwoude	0																			0
812	0	1	2		61	1	2						0		0																			1	0			0			1	2016-09-12 00:00:00	2016-09-17 00:00:00		0			1	2016-09-19 00:00:00
813	0	0											0		0																			0
814	0	1	2		70	1	2					1	0		0																			0
816	0	1	2		77	1	2						0		0																			0
817	0	1	2		50	1	2					1	1	7 sept	0																			0
818	0	1	2		38	1	2					2	0		0																			0
819	0	1	2		62	1	1					15	1	9 sept	0																			0
820	0	1	2		55	0						1	1	Amstel, ric training, 5 sept	0																			0
821	0	1	2		50	1	1					1	0		0																			0
822	0	1	2		36	1	1					5	0		0																			1	0			0			1	2016-09-13 00:00:00	2016-09-15 00:00:00		0			0
823	0	1	2		1.5	1	1						1	de IJssel week eerder	0																			0
824	0	0											0		0																			0
825	0	1	2		80	1	1					2	1	30aug Kennemerduinen t wed	0																			0
826	0	1	2		55	0						3	1	5 sept in Amstel	0																			0
827	0	1	2		60	1	1						0		0																			0
828	0	1	2		49	1	1					10	1		0																			0
829	0	0											0		0																			0
830	0	1	2		56	1	1						1	5sep Amstel	0																			0
831	0	1	2		65	1	1					0	0		0																			0
832	0	1	2		59	1	1						1	Hegemermeer 3 september	0																			1	1	2016-09-11 00:00:00	2016-09-13 00:00:00	0			1	2016-09-12 00:00:00	2016-09-14 00:00:00		0			0
833	0	1	2		75	1	2					5	1	Amstel	0																			0
834	0	0											0		0																			0
835	0	0											0		0																			0
836	0	1	2		60	0						2	1	dagelijks in de schone Vinkeveense Plassen	0																			0
837	0	1	2		52	1	2					6	0		0																			0
838	0	1	2		55	1	2					1	0		0																			0
839	0	1	2		57	1	2					1	1	8 sep IJburg (Zeeburgerbaai)	0																			0
840	0	1	2		49	1	2						1	5-9-2016 Roeivereniging Amsterdam	0																			0
841	0	0											0		0																			0
842	0	1	2		40	1	2					4	1	Amstel en Vinkeveen	0																			0
843	0	1	2		114	1	2						1	7-9, Wijthemerplas, zwolle	0																			0
844	0	0											0		0																			0
845	0	0											0		0																			0
846	0	1	2		64	1	1					5	1	5/9 + 7/9 Hoofddorp	0																			1	0			0			1	2016-09-13 00:00:00	2016-09-13 00:00:00		0			0
847	0	0											1	IJburg binnenwater op 8/9	0																			1	0			0			1	2016-09-18 00:00:00	2016-09-20 00:00:00		0			0
848	0	1	2		60	1	1					1	0		1	San Marino; Andorra																		0
849	0	1	2		49	1	1					6	1	5 sept amstel	0																			0
850	0	1	2		49	1	1					1	1	willem alexanderbaan in zevenhuizen	0																			0
851	0	0											0		0																			0
852	0	1	2		43	1	1					2	0		0																			0
853	0	1	2		80	0						0	1	07-09-2016 Roermond "de Weerd"	0																			0
854	0	0											0		0																			0
855	0	0											0		0																			0
856	0	0											0		0																			0
857	0	1	2		48	0						4	1	5 september aan de Spaklerweg	1	Spanje																		0
858	0	1	2		52	1	2					9	0		0																			0
859	0	1	1		35	0							1	eem	0																			0
860	0	1	2		45	1	1					39	1	meerdere keren Markermeer	0																			0
861	0	1	2		58	1	1						0		0																			1	0			0			0				0			0
862	0	1	2		65	1	1					2	0		0																			0
863	0	1	2		38	0						6	1	ik heb de dagen erna gezwommen bij mooi weer bij Ijburg zonder pak	0																			1	1	2016-09-15 00:00:00	2016-09-20 00:00:00	0			1	2016-09-17 00:00:00		4	0			0
864	0	1	2		44	1	1					0	0		0																			0
865	0	1	2		78	0						15	1	Amstel	0																			0
866	0	1	2		90	1	1					4	0		1	Frankrijk																		0
867	0	1	2		59	0						5	0		0																			0
868	0	0											0		0																			0
869	0	0											0		0																			0
870	0	0											0		0																			0
871	0	1	2		55	1	2					2	0		0																			0
873	0	1	2		68	1	1						0		0																			0
875	0	1	2		61	1	1					0	1	5 september, Amstel (training)	0																			0
876	0	0											1	vinkeveen meerdere dagen	0																			0
877	0	0											0		0																			1	1	2016-09-13 00:00:00	2016-09-14 00:00:00	0			1	2016-09-13 00:00:00	2016-09-14 00:00:00		0			0
878	0	1	2		67	1	2						0		1	Italie																		0
879	0	0											1	8 sept 2016, het IJ Amsterdam	0																			0
880	0	0											0		0																			0
881	0	0											0		0																			0
882	0	0											0		0																			0
883	0	1	2		80	1	2					10	1	9 sept. Put Hagestein	0																			0
884	0	1	2		33	1	2					10	1	08-09-2016, Nieuwe Meer, Amsterdam	0																			0
885	0	0											1	6 september sloterplas	0																			0
886	0	1	2		125	1	1					0	1	9 sept. Maarsseveense plassen	0																			0
887	0	0											0		0																			0
888	0	1	2		60	1	1						0		0																			0
889	0	0											0		0																			0
890	0	0											0		0																			0
891	0	1	2		52	1	1						0		0																			0
892	0	0											0		0																			0
893	0	1	2		65	1	1					2	0		0																			0
894	0	1	2		78	1	1					5	0		0																			0
896	0	1	2		65	1	2					2	1	Aug/ sept Hoofddorp en NIgtevecht	0																			0
897	0	0											0		0																			0
898	0	1	2		27	1	1					0	0		1	Spanje																		0
899	0	1	2		60	0						3	0		0																			0
902	0	1	2		55	1	2						0		0																			0
903	0	1	2		75	0						6	0		0																			1	0			0			0				0			0
904	0	1	2		47	0						3	1	ijmeer 9-9-2016	0																			0
905	0	0											1		1	Griekenland																		0
906	0	1	2		55	1	2					4	1	5 sept, bij training City Swim Amsterdam	1	Frankrijk																		0
907	0	1	2		55	1	2					6	0		0																			1	0			0			0				0			0
908	0	1	2		52	1	1					2	1	29/8 Amstel	0																			0
909	0	1	2		71	0						2	0		0																			0
910	0	0											0		0																			0
911	0	1	2		48	1	1					12	1	RIC, en elders in AMSTEL	0																			0
912	0	1	2		25	1	1					1	1	ma 5 sept, training Amstel	1	Spanje																		0
913	0	0	2		48	1	1					3	1	maarsseveense plas 24/08	0																			1	0			0			1	2016-09-13 00:00:00	2016-09-16 00:00:00		0			0
914	0	0											0		0																			0
915	0	0											0		0																			0
917	0	1	2		70	1	2					7	1	6 september tussen Berlagebrug en Amstelbrug	0																			0
918	0	0											0		0																			0
919	0	1	2		65	0						2	1	Amstel - 29 aug	0																			0
920	0	1	2		90	1	1						1	Ijssel	0																			0
921	0	0											0		1	Spanje																		0
922	0	1	2		60	1	2						0		0																			0
923	0	1	2		67	1	2					0	1	grindgat Gochness Duitsland	1	Duitsland																		0
924	0	0											0		1	Spanje																		0
925	0	1	2		50	1	1					2	1	Vinkeveen - 06-09	0																			1	0			0			1	2016-09-13 00:00:00		4	0			0
926	0	1	2		46	1	1					1	0		0																			0
927	0	0											0		0																			0
928	0	0											0		0																			0
929	0	0											0		0																			1	1	2016-09-15 00:00:00		0			0				0			0
930	0	1	2		41	1	2					15	1	6-9-2016	0																			1	0			0			0				0			1	2016-09-18 00:00:00
931	0	1	2		80	1	2					0	0		0																			0
932	0	1	2		43	1	1						0		1	Spanje																		0
935	0	1	2		80	1	1						0		0																			0
934	0	1	2		63	0						0	0		0																			0
936	0	1	2		70	1	2					0	0		0																			0
937	0	1	2		50	0						5	1	Middellandse Zee, 6-9-2016	1	Spanje																		0
938	0	1	2		65	1	1					14	1	04-09, enode Nuenen	0																			1	1	2016-09-14 00:00:00	2016-09-14 00:00:00	0			1	2016-09-14 00:00:00	2016-09-14 00:00:00		0			0
939	0	1	2		70	0						6	0		1	Zwitsrrland																		0
940	0	0											1		0																			0
941	0	1	2		60	1	2					15	1	7 september	0																			0
942	0	1	2		79	1	1					1	1	10 september 2016 Binnenmaas	0																			0
943	0	1	2		56	1	2					5	1	8 september, amstel amsterdam	0																			0
944	0	0											0		0																			1	0			0			0				0			0
945	0	0											0		0																			0
946	0	0											0		0																			0
947	0	0											0		0																			0
948	0	0											0		1	China																		0
949	0	1	2		55	1	1					9	0		0																			0
950	0	1	2		43	0						6	0		0																			0
951	0	1	2		63	1	1					20	1	9-9-2016, Oolderplas in Herten Limburg	0																			0
953	0	1	2		58	1	1						0		0																			0
954	0	1	2		117	1	1						1	Amstel, bij RIC	0																			0
955	0	1	2		65	0						2	1	7/9 gorinchem	0																			0
956	0	1	2		37	1	1					6	1	di 30 aug	0																			0
957	0	1	2		95	1	2						1	Laatste ALS zwemtraining	0																			1	1	2016-09-12 00:00:00	2016-09-16 00:00:00	0			1	2016-09-12 00:00:00	2016-09-17 00:00:00		0			0
958	0	0											0		0																			0
959	0	0											0		0																			0
960	0	1	2		110	1	2					2	1	5-9-2016 amstel	0																			1	0			0			0				0			0
961	0	1	2		57	1	1						0		0																			0
962	0	0											0		0																			0
963	0	0											0		0																			0
964	0	1	2		123	1	1					4	0		0																			1	1	2016-09-12 00:00:00	2016-09-13 00:00:00	0			0				0			0
965	0	1	2		70	1	1						0		0																			0
966	0	1	2		80	1	1					1	0		0																			0
967	0	0											0		0																			0
968	0	1	2		51	0						3	1	Amstel tijdens city swim training	0																			0
969	0	0											1	voorsloot kolhorn, 3-9-16	0																			1	0			0			0				0			0
970	0	0											0		0																			0
971	0	1	2		52	1	1					3	1	5 september, ACS training	0																			0
972	0	1	2		67	1	1					5	1	Ertshaven, Amsterdam	0																			0
973	0	0											0		1	Canada																		0
974	0	1	2		57	0						4	1	Noordhollands kanaal	0																			0
975	0	1	2		67	1	1					6	1	haarijnseplas en maarsseveenseplas (2 en 3 weken ervoor)	0																			1	0			0			0				0			0
976	0	1	2		90	1	2						0		0																			0
977	0	0											0		0																			0
978	0	1	2		70	0						2	0		0																			0
979	0	1	2		55	1	1						1	Twiske, 5 september	0																			0
980	0	0											0		0																			0
981	0	0											0		0																			0
982	0	1	2		60	1	1					7	1	5 september in Reeuwijk	0																			0
983	0	0											0		0																			0
984	0	0											0		0																			0
985	0	1	2		42	0						5	0		0																			0
986	0	1	2		39	1	1					2	0		0																			1	1	2016-09-11 00:00:00	2016-09-13 00:00:00	0			0				0			0
987	0	1	2		68	1	1						0		1	Duitsland, Zwitserland en Italie																		0
988	0	1	2		60	1	2						0		0																			1	0			0			0				0			0
989	0	1	2		110	1	2					3	1	4-9 randmeren Harderwijk	0																			0
990	0	1	2		90	1	1						1	Amstel 5 sep	0																			0
991	0	0											1	Vinkeveen	0																			1	0			0			0				0			0
992	0	0											0		0																			1	1	2016-09-19 00:00:00		0			1	2016-09-19 00:00:00		3	0			0
993	0	0											1	Entrepotdok, elke dag	0																			0
994	0	1	2		68	1	1					5	0		0																			1	0			0			0				0			0
996	0	0											0		0																			0
997	0	1	2		90	1	2						1	Groningen	0																			0
998	0	0											0		0																			0
999	0	0											0		0																			0
1002	0	1	2		80	1	2						1	29-8-16 Amstel	0																			0
1003	0	1	2		40	1	2					0	0		1	Vietnam																		0
1005	0	1	2		67	1	1					0	1	in de amstel (richting Ouderkerk)	0																			1	1	2016-09-12 00:00:00	2016-09-19 00:00:00	0			1	2016-09-11 00:00:00	2016-09-19 00:00:00		0			0
1006	0	0											1	waal nijmegen	0																			0
1007	0	1	2		69	1	2					10	1	Nulde & Maarssenveen	0																			0
1008	0	1	2		90	0						1	1	Henschotermeer 6-9-2016	0																			1	1	2016-09-14 00:00:00		0			0				0			0
1009	0	1	2		38	1	2					0	1	de Rijn bij Maurik	0																			0
1010	0	1	2		49	1	1					1	1	Vinkeveen	0																			0
1011	0	1	2		60	1	1					0	1	02-09-2016 Schelpenhoek, Hoorn	0																			0
1012	0	0											0		0																			0
1013	0	0											0		0																			0
1014	0	1	2		70	1	2					5	0		1	Frankrijk																		1	0			0			1	2016-09-11 00:00:00	2016-09-13 00:00:00		0			0
1015	0	1	2		73	1	1					5	1	Mark en Westpolderplas	0																			0
1016	0	1	2		63	1	2						1	Amstel bj training city swim	1	scotland																		0
1017	0	1	2		57	1	1					3	0		0																			0
1018	0	1	2		74	1	2					10	1		1	Andorra																		1	0			0			1	2016-09-13 00:00:00	2016-09-13 00:00:00		0			0
1019	0	1	2		67	0							0		0																			0
1020	0	0											0		0																			0
1021	0	1	2		39	1	1					5	1	5sep amstel	0																			0
1022	0	0											0		0																			0
1023	0	1	2		33	1	1					20	1	5 september. Amstel (ACS traininglocatie)	0																			0
1024	0	0											0		0																			0
1025	0	1	2		58	1	1					1	1	6 september henschotermeer	0																			1	1	2016-09-11 00:00:00	2016-09-14 00:00:00	0			0				1	2016-09-11 00:00:00	2016-09-14 00:00:00	0
1026	0	1	2		46	1	1						1	een week en 3 weken ervoor aan de Borneokade	0																			0
1027	0	1	2		67	1	1					3	1	Nootdorp en Delft	0																			0
1028	0	1	2		65	1	1						0		0																			0
1029	0	1	2		59	1	2						0		0																			0
1030	0	1	2		52	1	2					1	0		0																			0
1031	0	1	2		48	1	1					12	1	08-09-2016	0																			0
1032	0	1	2		42	1	2					5	0		0																			0
1033	0	1	2		60	1	1					4	1	Amsterdam, 5 september	0																			0
1034	0	0											0		0																			0
1035	0	1	2		50	1	1					0	1	Wed Overveen en in zee	0																			0
1036	0	1	2		47	1	1					5	0		0																			0
1037	0	1	2		53	1	2					6	1	4-9 Gorinchem	0																			0
1038	0	1	2		57	0							1	Uitgeestermeer, 4 september	0																			1	0			0			1	2016-09-12 00:00:00	2016-09-13 00:00:00		0			0
1039	0	0											0		0																			0
1040	0	1	2		90	1	2					25	1	oude veer 09-09-2016	0																			0
1041	0	1	2		53	0						5	1	Henschotermeer	0																			0
1042	0	1	2		50	1	1					20	1		0																			0
1043	0	0											0		0																			0
1044	0	0											1	Amstel	0																			1	0			0			0				0			0
1045	0	1	2		53	1	1					4	1	05-09-2016	0																			0
1046	0	1	1		28	1	2						1	diverse data, Kemperplas in Vethuizen (Ulft)	0																			0
1047	0	1	2		55	1	2					3	1	diverse data, Kemperplas in Ulft (Vethuizen)	0																			0
1048	0	0											0		0																			0
1049	0	1	2		38	1	2					20	1	9 september markermeer	0																			0
1050	0	1	2		55	1	1					24	1	Pampus en Kanaal van Steenhoek	0																			0
1051	0	1	2		41	1	1					0	0		0																			0
1052	0	0											0		0																			0
1053	0	0											0		1	Duitsland																		0
1054	0	0											0		0																			1	1	2016-09-17 00:00:00	2016-09-20 00:00:00	1	2016-09-17 00:00:00	2016-09-20 00:00:00	1	2016-09-17 00:00:00	2016-09-20 00:00:00		0			1	2016-09-17 00:00:00
1055	0	0											0		0																			0
1056	0	1	2		46	1	1						0		0																			0
1058	0	1	2		49	0						1	0		1	Engeland																		0
1060	0	0											0		0																			0
1061	0	0											0		0																			0
1062	0	0											0		0																			0
1063	0	1	2		67	1	1						0		0																			0
1064	0	1	2		65	1	1					10	1	7 sept Binnenmaas	0																			0
1065	0	1	2		64	1	1					2	1	3-9-2016 Mook	0																			1	0			0			1	2016-09-11 00:00:00	2016-09-13 00:00:00		0			0
1066	0	1	2		90	1	1					15	1	reeuwijkse plassen	0																			0
1067	0	1	2		44	1	2					4	1	drilandsee(DE), ergen in augustus	0																			0
1068	0	1	2		58	1	1					4	1	enkhuizen 4-9-2016	0																			0
1069	0	0											1	7-9-2016 Westerschelde Vlissingen	0																			0
1070	0	1	2		51	0							0		1	Spanje																		0
1071	0	0											0		0																			0
1072	0	1	2		61	1	1					1	1	8/9 Kikker Groenekan	0																			0
1073	0	0											0		0																			0
1074	0	1	2		48	0						5	1	4-9-2016 meer van luna heerhugowaard	0																			0
1075	0	1	2		80	1	1					2	0		0																			0
1076	0	1	2		75	1	1					0	0		0																			0
1077	0	0											0		0																			0
1078	0	0											0		0																			0
1079	0	0											1	Amstel	0																			0
1080	0	1	2		75	1	1					0	0		0																			0
1081	0	1	2		78	1	1					4	1	Oude Rijn Hazerswoude Rijndijk	0																			0
1082	0	0	2		73	1	2					2	1	5-9, Amstel	0																			0
1083	0	0											0		0																			0
1084	0	0											0		0																			0
1085	0	0											0		0																			0
1086	0	0											0		0																			0
1089	0	0											0		0																			0
1088	0	1	2		68	1	1					2	1	5-9 ACS training roeivereniging RIC Amsterdam	0																			1	0			0			1	2016-09-16 00:00:00		8	0			0
1090	0	1	2		55	1	2						0		0																			0
1091	0	1	2		55	1	1					4	1	henschotenmeer 9-9-2016	0																			0
1092	0	0											0		0																			0
1093	0	0	2		75	1	2					1	1	amstel 10/9/16	0																			1	0			0			0				0			0
1094	0	0											0		0																			0
1095	0	0											0		0																			1	0			0			0				1	2016-09-18 00:00:00		1	2016-09-18 00:00:00
1096	0	0											0		0																			0
1097	0	0											0		0																			0
1098	0	1	2		61	1	1					1	0		0																			0
1099	0	0											1	Rijn	0																			0
1100	0	1	2		58	0							0		0																			0
1101	0	0											0		0																			0
1102	0	0											0		0																			0
1103	0	0											0		0																			0
1104	0	1	2		50	0						15	1	4 september tijdens de Dokkumer grachtentocht	0																			1	0			0			0				0			0
1105	0	1	2		49	1	2					3	0		1	uk																		0
1106	0	1	2		50	0						10	0		0																			0
1107	0	1	2		50	1	1					0	0		0																			0
1108	0	1	2		49	1	2					0	0		0																			0
1109	0	1	2		46	1	1					2	1	05-09-16, Amstel	0																			1	1	2016-09-06 00:00:00	2016-09-07 00:00:00	0			0				0			1	2016-09-06 00:00:00
1110	0	0											0		0																			0
1111	0	0											0		0																			1	0			0			0				0			0
1112	0	1	2		74	1	2						1	Recreatieplas Bussloo	0																			1	0			0			1	2016-09-13 00:00:00	2016-09-15 00:00:00		0			0
1113	0	1	2		38	1	1					6	0		1	Portugal																		0
1114	0	1	2		55	1	1					0	0		0																			1	1	2016-09-12 00:00:00		1	2016-09-12 00:00:00	2016-09-16 00:00:00	1	2016-09-12 00:00:00	2016-09-17 00:00:00		0			0
1115	0	1	2		62	0						5	1	Amstel trainingslocatie	0																			0
1116	0	1	2		44	1	1					0	0		0																			0
1117	0	1	2		57	1	1					0	0		0																			0
1118	0	1	2		65	0						3	0		0																			0
1119	0	0											0		1	Montenegro																		0
1120	0	1	2		60	1	1					2	1	5 sept 2016, Training ACS	0																			0
1121	0	1	3		43	0							0		0																			0
1122	0	0											0		0																			0
1123	0	1	2		58	1	1					6	0		0																			0
1124	0	1	2		59	0						2	1	5 sep training acs	0																			1	0			0			1	2016-09-12 00:00:00	2016-09-14 00:00:00		0			0
1125	0	1	2		60	1	1					2	1	3 sept Maarsseveense plassen 6 september Veluwe meer Nulde	0																			0
1126	0	1	2		62	1	1					0	1	08092016 Noord AA Zoetermeer	0																			0
1127	0	0											0		0																			0
1129	0	1	2		82	1	2					3	0		0																			0
1130	0	0											1	Henschotermeer, 9-11 02016	0																			0
1131	0	1	2		80	0						15	0		0																			0
1132	0	1	2		75	1	1					4	1	15-8 29.8	0																			0
1133	0	1	2		50	1	1					4	1	amstel trainingen, van die van 5 september ben ik even ziek geweest	0																			0
1134	0	0											0		0																			0
1135	0	1	2		75	0						5	1	Kanaal Biddinghuizen	0																			0
1136	0	1	2		64	1	1					3	0		0																			0
1137	0	0											0		0																			0
1138	0	0											0		0																			1	0			0			0				0			0
1139	0	1	2		32	0						12	0		0																			0
1140	0	0											0		0																			0
1141	0	0											0		0																			0
1142	0	1	2		58	0							0		0																			0
1143	0	1	2		90	1	2					4	1	3 september, het waaltje heerjansdam	0																			1	0			0			1	2016-09-12 00:00:00	2016-09-14 00:00:00		0			0
1144	0	1	2		55	0						2	0		0																			1	0			0			1	2016-09-09 00:00:00		2	0			0
1145	0	1	2		54	1	2					12	1	Abcoude 4 sept	0																			1	1	2016-09-14 00:00:00	2016-09-19 00:00:00	0			1	2016-09-14 00:00:00	2016-09-19 00:00:00		0			1	2016-09-14 00:00:00
1146	0	1	2		52	0						2	0		0																			0
1147	0	1	2		61	1	1					1	0		0																			0
1148	0	1	2		66	1	1					12	1	noordzee Zandvoort 2 maal	0																			0
1149	0	1	2		60	0							0		0																			0
1150	0	0											0		0																			0
1151	0	0											0		0																			0
1152	0	0											0		0																			0
1153	0	0											1	5 september Amstel	0																			0
1154	0	1	2		42	0						0	1	9 sep. Nieuwegein, Ravenseweterin, bij Down Under	0																			0
1155	0	1	2		65	1	1						0		0																			0
1156	0	1	1		30	1	1						0		0																			0
1157	0	0											0		0																			0
1158	0	1	2		73	0						2	1	18-08-2016 en 03-09-2016 Haarrijnse Plas te Vleuten/Haarzuilens	0																			0
1159	0	1	2		109	1	2					5	0		0																			0
1161	0	1	2		49	1	1					0	0		0																			0
1162	0	1	2		47	1	1					1	0		0																			1	0			0			0				0			0
1163	0	0											0		0																			1	0			0			0				0			0
1164	0	1	2		73	1	2						0		0																			1	1	2016-09-12 00:00:00	2016-09-14 00:00:00	0			1	2016-09-12 00:00:00	2016-09-16 00:00:00		0			0
1165	0	1	2		44	1	2					20	0		1	Zwitserland																		1	0			0			0				0			0
1166	0	1	2		47	1	1					10	1	5 september 2016	0																			1	0			0			1	2016-09-05 00:00:00	2016-09-18 00:00:00		0			0
1167	0	1	2		67	1	2					4	1	zegerplas alphen ad rijn	0																			0
1168	0	1	2		60	1	2					1	1	5 september oefenswim Amstel	0																			0
1169	0	0											0		0																			0
1170	0	1	2		1.16	1	2						0		0																			0
1171	0	0											0		0																			0
1172	0	1	2		66	1	2						0		0																			0
1173	0	1	2		75	1	1					6	1	07-09-2016 Wassenaarseslag, Wassenaar	0																			0
1174	0	0											0		0																			0
1175	0	1	2		106	1	1					3	0		0																			0
1176	0	0											0		0																			0
1177	0	1	2		42	1	1					4	0		0																			0
1178	0	1	2		75	1	2					4	1	Op 5 september bij RIC	0																			0
1179	0	1	2		57	1	2					1	0		0																			0
1180	0	0											0		0																			0
1181	0	0											0		0																			0
1182	0	0											0		1	Luxemburg en Frankrijk																		0
1183	0	1	2		33	1	2					5	0		0																			0
1184	0	0											0		0																			1	0			0			0				0			0
1185	0	1	2		49	1	1						1	5 september Amstel bij ACS training	0																			0
1186	0	1	2		67	1	1					2	1	08-09-2016 Zeumeren	0																			1	0			0			1	2016-09-11 00:00:00	2016-09-12 00:00:00		1	2016-09-12 00:00:00	2016-09-13 00:00:00	1	2016-09-11 00:00:00
1187	0	1	2		48	1	1					0	0		0																			0
1188	0	1	2		44	1	2					0	0		1	duitsland																		0
1189	0	1	2		60	1	2					10	1	Kanaal van Steenenhoek wekelijks	0																			0
1190	0	1	2		90	1	1					0	1	het Waaltje (Heerjansdam)	0																			0
1191	0	1	2		45	0							0		0																			1	0			0			0				0			0
1192	0	1	2		58	1	1					2	1		0																			0
1193	0	1	2		52	1	2					10	1	Noordwijkse Zee, 6 sep & 9 sep.	0																			0
1194	0	0											0		0																			0
1195	0	1	2		92	0							0		0																			0
1196	0	0											0		0																			1	0			0			1	2016-09-19 00:00:00	2016-09-20 00:00:00		0			0
1197	0	1	2		80	0							0		0																			0
1198	0	1	2		100	1	2					2	1	Amstel oefen avond	0																			1	0			0			1	2016-09-11 00:00:00	2016-09-20 00:00:00		0			0
1199	0	0											0		0																			0
1200	0	0											0		0																			0
1201	0	1	2		54	1	2					12	1	5 september, haarlemmermeerse bos te Hoofddorp	0																			1	0			0			0				0			0
1202	0	1	2		36	1	2					40	0		0																			0
1203	0	1	2		45	0						6	0		0																			0
1204	0	0											1	5 sept Oosterduinse meer	0																			0
1205	0	0											0		0																			0
1206	0	1	2		47	1	2					0	1	Anna Pauwlowna, 20-8-2016	0																			1	0			0			0				1	2016-09-17 00:00:00		1	2016-09-19 00:00:00
1207	0	0											0		0																			0
1208	0	1	2		56	1	1					1	1	7-9-2016, 't wed Haarlem	0																			0
1209	0	1	2		48	0						0	1	Zee	0																			0
1210	0	1	2		62	1	1						1	oosterplas , den bosch, 5-9-2016	0																			0
1211	0	0											0		0																			0
1212	0	0											1	11 sep in Almere	0																			0
1213	0	1	2		67	1	1					0	1	Vinkeveense plassen	0																			0
1214	0	0											0		0																			0
1215	0	1	2		44	0							0		0																			0
1216	0	0											0		0																			0
1217	0	1	2		53	1	2					2	1	3 september in de Kaag	0																			0
1218	0	0											0		0																			0
1219	0	1	2		48	1	1					6	1	5 September, duinmeer het Wed, Kennemerduinen	0																			1	0			0			0				0			0
1220	0	0											0		0																			0
1221	0	1	2		50	1	1					1	0		0																			0
1222	0	1	2		45	0						2	0		0																			0
1223	0	0											0		0																			0
1224	0	0											0		0																			0
1226	0	1	2		60	1	1						0		0																			1	0			0			0				0			0
1228	0	0											0		0																			1	0			0			1	2016-09-19 00:00:00	2016-09-21 00:00:00		0			0
1231	0	0											0		0																			0
1232	0	0											0		0																			0
1234	0	1	2		70	1	2					3	1	Amstel op 29 aug Spiegelplas op 31 augustus	0																			0
1235	0	0											1	9-9-2016 Utrecht	0																			0
1236	0	0											0		0																			0
1237	0	0											0		0																			0
1238	0	1	2		39	0						2	1	22 juli noordwijkerhout	0																			0
1239	0	1	2		77	1	1						0		0																			1	1	2016-09-19 00:00:00	2016-09-21 00:00:00	0			0				0			1	2016-09-19 00:00:00
1240	0	1	2		45	0						1	1	7 september, Sloterplas	0																			0
1241	0	0											1	Nieuwegein	0																			0
1242	0	0											0		0																			0
1243	0	0											0		0																			0
1244	0	0											0		0																			0
1245	0	1	2		55	1	1					1	1	7sept Maarsseveense Plassen	0																			0
1246	0	1	2		65	1	1						0		0																			0
1247	0	1	2		64	0						80	0		0																			0
1248	0	0											0		0																			0
1249	0	1	2		70	1	1					12	0		0																			0
1250	0	1	2		70	1	2					3	1	Wythmen 7-9-2016	0																			1	0			1	2016-09-13 00:00:00	2016-09-13 00:00:00	1	2016-09-13 00:00:00	2016-09-13 00:00:00		0			1	2016-09-13 00:00:00
1251	0	0											0		0																			0
1252	0	1	2		66	1	1					6	1	Geestmeambacht	0																			0
1253	0	0											0		0																			0
1254	0	0											1	geestmerambacht	0																			0
1255	0	0											0		1	Frankrijk																		0
1256	0	0											0		0																			0
1257	0	0											0		1	Italië																		0
1258	0	1	2		66	0						20	1	Recreatieplas Nieuwegein op 1 september 2016	1	Griekenland																		1	0			0			0				0			0
1259	0	1	2		60	1	1						0		0																			0
1260	0	0											0		0																			0
1261	0	0											0		1	Frankrijk																		0
1262	0	1	2		100	1	1					0	0		0																			1	0			0			0				0			0
1263	0	1	2		52	1	2					10	0		0																			0
1264	0	0	2		75	1	1					3	0		1	Rome																		0
1265	0	0											1	Woensdag 7 sept, Dobbeplas, Nootdorp	1	Turkijke (Istanbul)																		0
1266	0	0											0		0																			0
1267	0	1	2		55	1	1						1	3 september Dongen	0																			1	0			0			0				0			0
1269	0	0											0		0																			0
1270	0	0											0		0																			0
1271	0	0											0		0																			0
1272	0	1	2		38	1	2					5	1	ACS trainingen in Amstel	1	Duitsland																		1	0			0			0				1	2016-09-14 00:00:00	2016-09-18 00:00:00	0
1273	0	0											0		0																			0
1274	0	0	2		85	0						2	0		0																			0
1275	0	0											0		0																			0
1276	0	0											1	hele jaar in De Vecht (Vreeland)	0																			0
1277	0	0											0		0																			0
1278	0	0											1		0																			0
1280	0	1	2		75	1	2					2	1	rotte bergschenhoek	0																			0
1281	0	0											0		0																			0
1282	0	1	2		109	1	1					16	0		0																			1	0			0			0				0			0
1283	0	0											0		0																			0
1284	0	1	2		63	0						2	1	05-09-2016 Amstel	0																			0
1285	0	0											0		0																			0
1286	0	1	2		117	1	1					0	0		0																			0
1287	0	1	2		43	1	1						0		0																			0
1288	0	1	2		69	0						9	1	De Amstel	0																			0
1289	0	1	2		53	0						4	1	Bodman bodensee 2 sept	1	Bodensee duitsland zwitserland oostenrijk																		0
1290	0	1	2		65	0						3	1	Het wed	0																			0
1291	0	1	2		70	0						1	1	5,6 en 8 sept	1	Duitsland																		0
1292	0	1	2		69	1	1					1	1	06-09-2016, Amstel training	0																			1	0			0			1	2016-09-14 00:00:00		3	0			0
1293	0	0											0		0																			0
1294	0	0											0		1	Duitsland																		0
1295	0	1	2		45	1	2						0		0																			1	1	2016-09-20 00:00:00	2016-09-21 00:00:00	0			0				0			0
1296	0	0											0		0																			0
1297	0	1	2		80	1	1						0		0																			0
1298	0	1	2		55	1	1						1	amstel	0																			0
1299	0	1	2		73	1	1						1	Down under 26-08-2016	0																			0
1300	0	1	2		92	1	2					0	1	6-9-2016 Lage vaart in Dronten	0																			0
1301	0	1	2		75	1	2					1	1	5 september 2016 Amstel	0																			0
1302	0	1	2		60	0						1	0		0																			0
1303	0	1	2		75	1	1					3	0		0																			0
1304	0	1	2		75	0						0	0		0																			0
1305	0	1	2		54	1	1					6	1	05-09-2016 in de amstel	0																			0
1306	0	1	2		70	1	1						0		0																			0
1307	0	1	2		65	1	1					0	1	3/9/2016 Delft	0																			1	0			0			0				0			0
1308	0	1	2		56	1	1					6	1	Maarsseveense Plassen, Merwede Kanaal	0																			1	0			0			1	2016-09-18 00:00:00	2016-09-18 00:00:00		0			0
1309	0	1	2		65	1	2					2	1	Roeivereniging RIC	0																			0
1310	0	1	2		62	1	1					12	1	5/9/2016, Amstel	0																			0
1312	0	1	2		62	0						1	1	2x in de week ervoor) ijselmeer	0																			0
1313	0	0											0		0																			0
1314	0	0											0		0																			0
1315	0	1	2		39	1	1					2	1	4/9 het nieuwe diep	0																			0
1316	0	1	2		52	1	2					3	1	Training sessies in de Amstel, maandagen	0																			1	0			0			0				0			0
1317	0	1	2		51	1	2					2	0		0																			0
1318	0	1	2		49	0							0		0																			0
1319	0	1	2		58	1	1					1	0		1	Duitsland																		0
1320	0	1	2		58	0							0		0																			0
1321	0	1	2		77	1	1						0		0																			0
1322	0	1	2		65	1	2					2	1	't Wed, Haarlem	0																			0
1323	0	1	2		60	1	1						0		0																			1	0			0			0				0			1	2016-09-12 00:00:00
1324	0	1	2		50	1	1						0		1	Italië																		0
1325	0	1	2		71	1	1						0		0																			0
1326	0	1	2		66	1	1						1	Etten Leur	0																			0
1327	0	1	2		59	1	2					1	0		0																			0
1328	0	1	2		70	1	2						0		0																			1	1	2016-09-19 00:00:00	2016-09-21 00:00:00	0			1	2016-09-20 00:00:00	2016-09-21 00:00:00		0			1	2016-09-19 00:00:00
1329	0	1	2		62	1	2					10	1	4 september in zee in Griekenland	1	Griekenland																		0
1330	0	1	2		36	1	2					3	0		0																			0
1331	0	1	2		45	1	1					3	0		0																			0
1332	0	1	2		60	0						8	0		0																			1	0			0			1	2016-09-19 00:00:00	2016-09-21 00:00:00		0			0
1333	0	0											0		0																			0
1334	0	1	2		40	1	1						0		1	Costa Rica																		0
1335	0	1	3		46	1	2						1		0																			0
1336	0	1	2		52	0						2	1	5 september amstel	0																			0
1337	0	1	2		60	1	2					20	1	dagelijks in de waddenzee	0																			1	0			0			1	2016-09-13 00:00:00	2016-09-13 00:00:00		0			0
1338	0	1	2		64	1	2					0	0		0																			0
1339	0	1	2		1	0							0		0																			0
1340	0	1	2		60	0						1	0		0																			0
1341	0	0											0		0																			0
1342	0	1	2		64	1	1					4	1	6 september, noordzee	0																			0
1343	0	1	1		20	0							1	Ijzeren man Vught	0																			1	1	2016-09-11 00:00:00		0			1	2016-09-12 00:00:00		1	0			0
1345	0	1	2		90	1	1						1	5 september, Amstel	0																			0
1346	0	1	2		48	1	2						0		0																			0
1347	0	1	2		78	1	1					0	0		0																			0
1348	0	1	2		47	1	2					25	1	10september	0																			0
1349	0	1	2		90	1	2						0		0																			0
1350	0	1	2		70	1	1					0	1	Maandag Amstel, vrijdag Hagestein	0																			0
1351	0	1	2		70	0						12	0		0																			0
1352	0	0											0		0																			0
1353	0	1	2		60	1	2						1	RIC roeivereniging 5-9	0																			1	0			0			1	2016-09-12 00:00:00		1	0			0
1354	0	0											0		0																			0
1355	0	1	2		42	0							0		0																			0
1356	0	0											0		0																			0
1357	0	1	2		53	1	1						0		0																			0
1358	0	0											0		0																			0
1359	0	1	2		48	0						3	1	za 3 en ma 5 sept in de Amstel	0																			1	0			0			0				0			0
1360	0	1	2		90	1	2					2	1	Sneekermeer	0																			0
1361	0	1	2		50	1	2					10	1	amstel en spaarne	0																			0
1362	0	1	2		75	1	1						0		0																			0
1363	0	0											0		0																			0
1364	0	1	2		65	1	1						0		0																			0
1365	0	1	2		110	1	2					2	1	Boonenvliet Maassluis	0																			0
1366	0	1	2		59	1	2						1	05-09-2016	0																			0
1367	0	1	2		31	1	2					5	1	Rotterdam June, Amstel	1	Portugal																		0
1368	0	0											0		0																			0
1369	0	1	2		53	1	1					10	1	7-9-16 kanaal van steenenhoek Gorinchem	0																			0
1370	0	1	2		77	1	2					0	0		0																			1	0			0			0				0			0
1371	0	1	2		54	1	2					6	0		0																			0
1372	0	1	2		53	1	2					2	1	Amstel 5-9	0																			0
1373	0	1	2		73	1	1					2	0		0																			0
1374	0	1	2		54	1	1						0		0																			0
1375	0	1	2		65	1	2					2	1	4 sept., Alkmaardermeer	1	Italie																		0
1376	0	1	2		64	1	1						0		0																			0
1377	0	1	2		46	1	2					3	1	op 7 sept in het Schagerwiel te Schagen	0																			1	1	2016-09-12 00:00:00	2016-09-13 00:00:00	0			0				0			0
1378	0	1	2		71	1	2						1	07-09-2016 galderse meren	0																			0
1379	0	1	2		34	0						4	1	5 september Nieuwe meer	0																			0
1380	0	1	2		75	1	1					3	1	5 september, Amstel	0																			0
1381	0	1	2		78	0						3	0		0																			0
1382	0	0											0		0																			0
1383	0	1	2		57	0						3	0		0																			0
1384	0	1	2		46	1	1					6	0		0																			0
1385	0	1	2		70	1	2					4	0		0																			0
1386	0	0											0		0																			0
1387	0	1	2		65	0						3	0		0																			0
1388	0	1	2		53	1	1					6	1	IJ-haven	0																			0
1389	0	1	2		50	1	1						0		0																			0
1391	0	0											0		1	Turkije																		0
1392	0	1	2		90	0							1	Amstel maandag 6 september	0																			0
1393	0	1	2		46	1	2						0		0																			0
1394	0	1	2		56	1	1					4	1	Training City Swim 05-09	0																			1	0			0			1	2016-09-12 00:00:00	2016-09-15 00:00:00		0			0
1395	0	1	2		53	0						0	0		0																			1	0			0			0				0			0
1396	0	1	2		67	1	2					3	1	kockengen 8/9	0																			0
1397	0	1	2		53	1	1						0		0																			0
1398	0	1	2		65	0							1	07-09-2016 Hoofddorp	0																			0
1399	0	1	2		60	0							1	Oosterplas Bloemendaal	1	Israel																		0
1400	0	1	2		58	1	1					5	1	Amstel, 5 september	0																			0
1401	0	0											0		0																			0
1403	0	1	2		53	0						0	0		0																			0
1404	0	1	2		48	1	1					4	0		0																			0
1405	0	1	2		33	1	2					10	1		0																			0
1406	0	1	2		62	0						10	1	06-09-16 Rotte meren	0																			0
1407	0	1	2		38	0						6	1	gouwzee	0																			0
1408	0	0											0		0																			0
1410	0	1	2		71	1	2					3	0		0																			0
1411	0	1	2		51	1	1					2	1	5-9-2016	0																			1	1	2016-09-06 00:00:00	2016-09-08 00:00:00	0			0				0			0
1412	0	1	2		59	1	1					1	1	5-9-2016 Amstel	0																			0
1413	0	1	2		54	1	1					6	1	IJburg grachten, 4.9.2016	0																			0
1414	0	1	2		56	1	1					2	1	8 september 't Wed Overveen	1	Maleisie																		0
1415	0	1	2		80	1	2						0		0																			0
1416	0	1	2		46	1	2					0	0		0																			0
1417	0	1	2		63	0						0	1	Strand horst Harderwijk	0																			1	1	2016-09-13 00:00:00	2016-09-18 00:00:00	0			1	2016-09-13 00:00:00	2016-09-18 00:00:00		0			0
1418	0	1	2		59	1	1					0	0		1	Marokko																		0
1419	0	1	2		46	1	2					1	1	Kaag, training ACS	0																			0
1420	0	0											0		0																			0
1421	0	1	2		70	0						0	0		0																			0
1423	0	0											1	Vaker, zee Lanzarote	1	Lanzarote, Spanje																		0
1424	0	0											0		0																			0
1425	0	1	2		32	1	1					6	0		0																			0
1426	0	1	2		85	0						10	0		0																			1	0			0			0				0			0
1429	0	0											0		0																			0
1430	0	1	2		58	1	2					1	1	Uitgeestermeer	0																			1	0			0			0				0			0
1431	0	0											0		0																			0
1432	0	1	2		55	0							0		0																			0
1433	0	1	2		59	1	2					0	0		1	Frankrijk																		0
1434	0	1	2		66	1	1					1	1	zee	0																			1	0			0			1	2016-09-13 00:00:00	2016-09-17 00:00:00		0			0
1435	0	0											1	diverse keren in Ketelmeer en in de Effelder Waldsee in Duitsland	0																			0
1436	0	1	2		73	1	2					1	1	Twiske, 4 september	0																			1	0			0			0				0			0
1437	0	0											0		0																			0
1438	0	0											0		0																			0
1439	0	1	2		45	0							0		0																			0
1440	0	1	2		64	1	2						0		0																			1	1	2016-09-11 00:00:00	2016-09-13 00:00:00	0			1	2016-09-11 00:00:00		4	0			0
1441	0	1	2		70	1	1					0	0		0																			0
1443	0	1	2		67	1	2					1	0		1	Griekenland																		0
1444	0	0											0		0																			0
1445	0	0											0		0																			0
1447	0	0											0		0																			0
1448	0	0											0		0																			0
1449	0	1	2		58	1	1					3	1		0																			1	0			0			0				0			0
1451	0	1	2		80	0						3	0		0																			0
1452	0	1	3		60	1	1						0		0																			1	1	2016-09-12 00:00:00	2016-09-14 00:00:00	0			1	2016-09-12 00:00:00	2016-09-22 00:00:00		0			1	2016-09-11 00:00:00
1453	0	0											0		0																			0
1454	0	0											0		1	Frankrijk																		0
1455	0	0											0		0																			0
1456	0	1	2		63	0						1	1	8 sept, IJsselmeer Hoorn	0																			0
1457	0	1	2		1	1	1					5	1	Tholenburg in hoofddorp	0																			0
1458	0	1	2		100	0						10	1	5 september in de Amstel	0																			0
1459	0	1	2		63	1	2					3	0		0																			1	0			0			0				0			0
1460	0	1	2		38	0						2	1	Markermeer	0																			1	0			0			0				0			0
1462	0	0											0		0																			0
1463	0	1	2		50	1	2					3	1	3 x p week in Maarsseveense Plassen	0																			0
1464	0	1	2		68	1	1					4	1	bij roeivereniging RIC, training ACS	0																			1	0			0			1	2016-09-06 00:00:00	2016-09-17 00:00:00		0			0
1465	0	1	2		48	1	1					2	0		0																			0
1466	0	1	2		52	1	1					2	1	Amstel 5 sept & 29 aug	0																			0
1467	0	1	2		67	1	1					1	1	7 en 9 september, Nieuwe Diep	0																			0
1469	0	0											0		0																			1	0			0			0				0			0
1470	0	1	2		49	1	1					2	1	Ibiza 8sept	1	Spanje																		1	0			0			0				0			1	2016-09-22 00:00:00
1471	0	0											0		0																			0
1472	0	1	2		54	0						0	0		1	Belgie en Duitsland																		0
1473	0	1	2		43	1	2					1	0		0																			0
1474	0	1	2		55	1	2					4	1	Groene Tunnel, IJburg	0																			0
1476	0	1	2		75	1	2					2	1	5 sept training Amstel	0																			0
1477	0	0											0		0																			0
1478	0	1	2		41	1	2					0	0		0																			0
1479	0	1	2		42	1	2					1	0		0																			0
1481	0	1	2		73	0						2	1	5 sept adriatische zee	1	Italie																		1	1	2016-09-15 00:00:00	2016-09-15 00:00:00	0			1	2016-09-15 00:00:00	2016-09-15 00:00:00		0			0
1482	0	1	2		52	1	1					0	0		0																			1	0			0			0				0			0
1483	0	1	2		65	1	2						0		0																			1	0			0			0				0			0
1484	0	1	2		58	1	1						0		1	Italië																		0
1485	0	1	2		61	1	2					0	0		0																			0
1486	0	1	2		55	1	2					0	0		0																			0
1487	0	1	2		28	1	1					1	0		0																			0
1488	0	0											0		0																			0
1489	0	0											0		0																			0
1490	0	1	2		58	1	2					2	1	Maandag ervoor: training	0																			0
1491	0	1	2		50	1	1						1	Amstel 22 aug	0																			0
1492	0	1	2		67	0						1	1	Amstel bij RIC	0																			0
1493	0	0											0		1	dominicaanse republiek																		0
1494	0	0											0		0																			0
1496	0	0											0		0																			0
1498	0	1	2		65	1	2					1	0		0																			0
1499	0	0											0		0																			0
1500	0	1	2		58	1	2					1	1	Amstel, 10 september	0																			0
1501	0	1	2		60	0						5	1	05-09-2016 Amstel	0																			0
1502	0	1	2		43	0						2	1	4 sep 16 weesp	1	Parijs																		0
1503	0	1	2		46	1	1					3	1	kanaal Waarland 6-9-16	0																			0
1504	0	1	2		60	1	2					6	0		0																			0
1505	0	1	2		80	1	1					0	1	Kinselermeer	0																			0
1506	0	0											0		0																			0
1507	0	1	2		48	0						5	1	5 september Amstel	0																			0
1508	0	1	2		52	1	2					1	1	Weespertrekvaart, 5 september	0																			0
1509	0	1	2		62	1	2					1	0		0																			0
1510	0	1	2		101	1	1						0		0																			0
1511	0	0											0		0																			0
1512	0	1	2		90	0						8	1	Waaltje, heerjansdam	0																			0
1513	0	1	2		55	1	2					3	1		0																			0
1514	0	1	2		84	1	1					0	1	9 september Hoofddorp	0																			1	0			0			1	2016-09-13 00:00:00	2016-09-16 00:00:00		0			0
1515	0	1	2		56	0							1	meerdere keren ( nieuwe meer, loosdrecht)	0																			0
1516	0	1	2		75	1	2						0		0																			0
1517	0	1	2		107	0							0		0																			0
1518	0	1	2		76	1	1						1	T Zand chaam. Eind augustus begin september	0																			0
1519	0	0											0		0																			0
1521	0	1	2		55	1	1					1	0		0																			1	0			0			1	2016-09-13 00:00:00		2	0			0
1522	0	1	1		25	1	1						0		1	Spanje																		1	1	2016-09-11 00:00:00	2016-09-12 00:00:00	0			0				0			0
1523	0	1	2		90	0						5	0		0																			0
1524	0	1	2		70	1	1						1	30-08-2016, Gardameer Italie	1	Italie																		0
1525	0	0											0		0																			0
1526	0	0											0		0																			0
1527	0	1	2		40	0						3	1	5 september in de Amstel	0																			0
1528	0	0											0		0																			0
1529	0	1	2		52	1	1					5	1	6 september catterbroekerplas woerden	0																			0
1530	0	0											0		0																			1	0			0			0				0			0
1531	0	0											0		0																			0
1532	0	0											0		0																			0
1533	0	1	2		0.45	1	2					3	1	Nieuwe meer	0																			0
1534	0	0											1	zee, plassen	0																			0
1535	0	0											0		0																			0
1536	0	1	2		66	1	2					1	1	9 september Eem Amersfoort	0																			0
1537	0	1	2		67	0						4	1	05-09-2016, Amstel	0																			0
1538	0	0											0		0																			0
1539	0	0											0		0																			0
1540	0	1	2		39	1	1						1	6-11, De Eem - Baarn	0																			1	0			0			0				0			0
1541	0	1	2		75	0						8	1	Hoofddorp haarlemmermeersebos	0																			0
1542	0	1	2		78	0						2	1	13 en 20 aug. In de Oude Rijn	1	Griekenland																		0
1543	0	0											0		1	Griekenland																		0
1544	0	1	2		57	0						0	0		0																			0
1545	0	1	2		41	0						2	0		0																			0
1546	0	1	2		120	0							0		1	Zweden																		0
1547	0	1	2		42	0						3	1	5-9 Amstel	0																			0
1548	0	1	2		56	1	2					3	1	Maandag daarvoor met de training bij RIC	0																			0
1549	0	0											0		0																			0
1550	0	1	2		60	1	1						0		0																			0
1552	0	0											1	14-09-2016 Linge	0																			0
1553	0	1	2		64	1	1					4	0		0																			0
1554	0	1	2		70	1	1					12	1	20 sept, binnenmaas	0																			0
1555	0	0											0		1	duitsland																		0
1556	0	0											0		0																			0
1557	0	1	2		65	0						1	1	04-09 grevelingenmeer	0																			0
1558	0	1	2		37	0							0		0																			0
1559	0	0											0		0																			0
1560	0	0											0		0																			0
1561	0	1	2		65	0						2	0		0																			0
1562	0	1	2		90	1	2					1	0		0																			1	0			0			1	2016-09-14 00:00:00	2016-09-14 00:00:00		0			0
1563	0	1	2		58	1	1						1	5 September training acs	0																			1	0			0			0				0			0
1564	0	1	2		35	1	2					20	1	ocean	1	france																		0
1565	0	1	2		43	0						0	0		0																			0
1566	0	1	3		64	1	2						1	Baarn, De Eem 9/9	0																			0
1567	0	1	2		60	1	2						0		0																			0
1568	0	1	2		56	0						6	0		1	USA																		0
1569	0	1	2		69	0							0		0																			0
1570	0	1	2		80	1	1					3	1	08-09-2016 Maasplassen, Roermond	0																			0
1571	0	1	2		75	0						2	1	5 september	0																			1	0			0			0				0			0
1572	0	1	2		90	1	2						1	7 september, hoornse plassen	0																			0
1573	0	1	2		124	1	2					0	1	Amsteltraining, Nieuwe Meer do en za	0																			0
1574	0	0											0		0																			0
1575	0	1	2		59	1	1					4	1	Leiderdorp dwarswetering	0																			0
1577	0	0											0		0																			0
1578	0	1	2		34	1	1					3	0		0																			0
1579	0	0											0		0																			0
1580	0	0											1	zwemplas nieuwegein	0																			0
1581	0	1	2		48	1	2						0		0																			0
1582	0	0											0		0																			0
1583	0	1	2		95	1	1						1	8 sept. Oosterschelde	0																			0
1584	0	1	2		31	1	2					0	0		0																			0
1585	0	1	2		33	0						7	1	nieuwe meer in amsterdam	0																			0
1586	0	1	2		60	1	2					5	0		0																			0
1587	0	1	2		80	1	2					1	0		0																			0
1588	0	1	2		72	1	1					5	0		0																			0
1589	0	0											0		1	Duitsland, Frankrijk, België																		0
1590	0	1	2		70	1	2						0		0																			1	0			0			1	2016-09-12 00:00:00	2016-09-15 00:00:00		0			0
1591	0	1	2		62	1	2					3	0		0																			0
1592	0	0											0		0																			0
1593	0	1	2		55	1	1					2	0		0																			1	1	2016-09-13 00:00:00	2016-09-19 00:00:00	0			1	2016-09-14 00:00:00	2016-09-14 00:00:00		0			0
1594	0	1	2		61	1	2					0	1	rotterdam	0																			0
1595	0	0											0		0																			0
1596	0	1	2		80	1	2						0		0																			0
1597	0	1	2		54	1	2					0	0		0																			0
1598	0	1	2		52	1	2					4	0		0																			0
1599	0	0											0		0																			0
1600	0	1	2		50	0						4	1	Cattenbroekerplas Woerden	0																			0
1602	0	1	2		45	1	1					0	0		0																			0
1603	0	0											0		0																			1	0			0			0				0			0
1604	0	0											0		0																			0
1605	0	1	2		59	0						15	1	7 sept Het Hulsbeek in Oldenzaal	0																			0
1606	0	0											0		0																			0
1607	0	1	2		53	1	2					5	1		0																			0
1608	0	1	2		75	0						10	0		0																			0
1609	0	1	2		60	1	2					5	1	Elke dag, De Kikker Groenekan	0																			0
1610	0	0											0		0																			0
1611	0	1	2		110	0						10	0		0																			0
1612	0	1	2		36	0						2	1	4-9 jagersplas en 20-7 twiske	0																			0
1613	0	1	2		50	1	1					3	0		0																			0
1614	0	1	2		35	1	1						0		0																			0
1616	0	1	2		40	1	1					36	1	Zevenhuizerplas, 4 en 7 september	0																			0
1617	0	1	2		55	1	1					14	1	7 sep kanaal stenenhoek Schelluinen	0																			0
1618	0	0											1	4 september, Zevenhuizerplas, Rotterdam	0																			0
1619	0	0											0		0																			0
1620	0	1	2		70	0						0	0		0																			1	0			0			0				0			0
1621	0	1	2		62	1	2					30	1	de vecht, april, mei juni juli enz	0																			0
1622	0	0											0		0																			0
1623	0	1	2		64	1	2					1	1	6sept & 8sept - Binnenmaas	0																			0
1624	0	1	2		64	1	1					1	0		0																			0
1625	0	0											0		0																			0
1626	0	0											0		0																			0
1627	0	0											0		0																			0
1629	0	0											0		0																			0
1630	0	0											0		0																			0
1631	0	1	2		50	0						1	0		0																			0
1633	0	0											0		0																			0
1634	0	0											0		0																			0
1635	0	0											0		0																			0
1636	0	0											0		0																			0
1637	0	1	2		48	1	1					8	1	waarland	0																			0
1638	0	0											0		0																			0
1639	0	1	2		75	0							0		0																			0
1641	0	0											0		0																			0
1642	0	0											0		0																			0
1643	0	0											0		0																			0
1644	0	0											0		0																			0
1645	0	1	2		43	1	1					2	1	Amstel 2 x	0																			0
1646	0	1	2		47	1	2					35	1	9 sept 2016: Keizersgracht; 1 sept 2016: Maarsseveense plassen	0																			0
1647	0	1	2		54	0						5	1	05-09-2016 Amstel, Roeivereniging Rick	0																			1	0			0			0				0			0
1648	0	0											0		0																			0
1649	0	1	2		105	1	1					2	1	6 september Geffense Plas	0																			0
1650	0	1	2		59	1	2					5	1	04/09/16 Bussloo Wilp	0																			0
1651	0	1	2		65	1	2					6	1	9 september in de Sloterplas	0																			0
1652	0	0											0		0																			0
1653	0	0	2		60	1	1						1	5 september in de Amstel met city swim traininh	0																			0
1654	0	0											0		0																			0
1657	0	0											0		0																			0
1656	0	1	2		59	1	1						1	Hoorn, IJsselmeer	0																			1	1	2016-09-15 00:00:00	2016-09-16 00:00:00	1	2016-09-15 00:00:00	2016-09-16 00:00:00	0				0			0
1658	0	1	2		54	0						2	1	3/9 vlietland, 7/9 Noordzee	0																			1	0			0			0				0			0
1659	0	1	2		121	1	2					0	1	6 sep de engelhaarde in Ruinerwold	0																			0
1660	0	0											0		0																			0
1661	0	1	2		80	1	2					0	0		0																			0
1662	0	1	2		54	1	1					1	1	7/9 zee Cadzand	0																			1	0			0			0				0			0
1663	0	0											0		0																			1	0			0			0				0			0
1664	0	0											0		0																			0
1665	0	1	2		49	1	1					6	1	Borneokade - Zeeburg	0																			0
1666	0	0											0		0																			0
1667	0	0											0		0																			0
1670	0	1	2		43	0						3	0		1	paris																		0
1669	0	0											1	noordzee Calantsoog	0																			0
1671	0	1	1		18	1	1						0		0																			0
1672	0	0											0		0																			0
1673	0	0											0		0																			0
1674	0	1	3		44	1	2					7	1	Gracht in Dokkum	0																			1	1	2016-09-22 00:00:00	2016-09-23 00:00:00	1	2016-09-11 00:00:00	2016-09-24 00:00:00	1	2016-09-21 00:00:00	2016-09-23 00:00:00		0			0
1675	0	1	2		47	0						6	1	5 september Toolenburgerplas	1	Oeganda																		0
1676	0	1	1		57	1	2						0		0																			0
1677	0	1	2		44	1	1					2	1	Amstel, 5/9	0																			1	1	2016-09-12 00:00:00		0			0				0			0
1678	0	1	2		75	0						0	0		0																			1	1	2016-09-12 00:00:00	2016-09-12 00:00:00	0			1	2016-09-12 00:00:00		1	0			0
1679	0	1	2		64	0						0	1	Zwaansmeer Uitgeest 08/09	1	Nigeria																		1	0			0			1	2016-09-12 00:00:00		14	0			0
[truncated: 83 more columns]
